# Supplementary material for: Intention Prediction for Active Upper-Limb Exoskeletons in Industrial Applications: A Systematic Literature Review
Source: Sensors (Basel). 2025 Aug 22;25(17):5225. doi: 10.3390/s25175225 (PMC12431359; doi:10.3390/s25175225)
Supplement: Supplementary file 1 [file sensors-25-05225-s001.zip]

Archive with 4 entries (3 files):
- supplementary_material/
- supplementary_material/S1_PRISMA_process.xlsx
- supplementary_material/S3_PRISMA_2020_abstract_checklist.pdf
- supplementary_material/S2_PRISMA_2020_checklist.pdf
