# Supplementary material for: Intention Prediction for Active Upper-Limb Exoskeletons in Industrial Applications: A Systematic Literature Review
Source: Sensors (Basel). 2025 Aug 22;25(17):5225. doi: 10.3390/s25175225 (PMC12431359; doi:10.3390/s25175225)
Supplement: Supplementary file 1 [file sensors-25-05225-s001.zip › supplementary_material/S1_PRISMA_process.xlsx]

## Sheet: Results_WebofScience
Key	Item Type	Publication Year	Author	Title	Publication Title	ISBN	ISSN	DOI	Url	Abstract Note	Date	Date Added	Date Modified	Access Date	Pages	Num Pages	Issue	Volume	Number Of Volumes	Journal Abbreviation	Short Title	Series	Series Number	Series Text	Series Title	Publisher	Place	Language	Rights	Type	Archive	Archive Location	Library Catalog	Call Number	Extra	Notes	Link Attachments	Manual Tags	Automatic Tags	Editor	Series Editor	Translator	Contributor	Attorney Agent	Book Author	Cast Member	Commenter	Composer	Cosponsor
66C3VBPB	journalArticle	2012	Jung, Junyoung; Jang, Inhun; Riener, Robert; Park, Hyunsub	Walking Intent Detection Algorithm for Paraplegic Patients Using a Robotic Exoskeleton Walking Assistant with Crutches	INTERNATIONAL JOURNAL OF CONTROL AUTOMATION AND SYSTEMS		1598-6446	10.1007/s12555-012-0512-4			2012-10	2024-03-02 12:17:54	2024-05-15 12:50:24		954-962		5	10																				Off-topic
A4SPBVGD	journalArticle	2019	Moon, Dae-Hoon; Kim, Donghan; Hong, Young-Dae	Intention Detection Using Physical Sensors and Electromyogram for a Single Leg Knee Exoskeleton	SENSORS			10.3390/s19204447			2019-10-02	2024-03-02 12:17:54	2024-04-12 06:32:36				20	19																				Off-topic
KK286UEG	journalArticle	2019	Hua, Yuxiang; Fan, Jizhuang; Liu, Gangfeng; Zhang, Xuehe; Lai, Mingzhu; Li, Mo; Zheng, Tianjiao; Zhang, Guoan; Zhao, Jie; Zhu, Yanhe	A Novel Weight-Bearing Lower Limb Exoskeleton Based on Motion Intention Prediction and Locomotion State Identification	IEEE ACCESS		2169-3536	10.1109/ACCESS.2019.2904709			2019	2024-03-02 12:17:54	2024-03-02 12:17:54		37620-37638			7
4NCGIERR	journalArticle	2022	Xia, Haisheng; Khan, Muhammad Alamgeer; Li, Zhijun; Zhou, MengChu	Wearable Robots for Human Underwater Movement Ability Enhancement: A Survey	IEEE-CAA JOURNAL OF AUTOMATICA SINICA		2329-9266	10.1109/JAS.2022.105620			2022-06	2024-03-02 12:17:54	2024-03-02 12:17:54		967-977		6	9
CWPYCJFL	journalArticle	2019	Moon, Dae-Hoon; Kim, Donghan; Hong, Young-Dae	Development of a Single Leg Knee Exoskeleton and Sensing Knee Center of Rotation Change for Intention Detection	SENSORS			10.3390/s19183960			2019-09-02	2024-03-02 12:17:54	2024-04-12 06:32:49				18	19																				Off-topic
I5Q5VJT2	journalArticle	2021	Kim, Inwoo; Lee, Taehoon; Lee, Soo-Hong	Ankle intention detection algorithm using electromyography signal	JOURNAL OF COMPUTATIONAL DESIGN AND ENGINEERING			10.1093/jcde/qwab042			2021-10	2024-03-02 12:17:54	2024-04-11 14:09:57		1234-1242		5	8																				Off-topic
NP49XWWF	journalArticle	2021	Ding, Zhen; Yang, Chifu; Wang, Zhipeng; Yin, Xunfeng; Jiang, Feng	Online Adaptive Prediction of Human Motion Intention Based on sEMG	SENSORS			10.3390/s21082882			2021-04	2024-03-02 12:17:54	2024-04-11 14:14:12				8	21																				Off-topic
IYE8RYX7	journalArticle	2013	Chandrapal, Mervin; Chen, XiaoQi; Wang, Wenhui; Stanke, Benjamin; Le Pape, Nicolas	Preliminary Evaluation of Intelligent Intention Estimation Algorithms for an Actuated Lower-Limb Exoskeleton Regular Paper	INTERNATIONAL JOURNAL OF ADVANCED ROBOTIC SYSTEMS		1729-8814	10.5772/56063			2013-02-27	2024-03-02 12:17:54	2024-05-15 13:00:52					10																				Off-topic
W66KJQJ8	journalArticle	2021	Little, Kieran; Pappachan, Bobby K.; Yang, Sibo; Noronha, Bernardo; Campolo, Domenico; Accoto, Dino	Elbow Motion Trajectory Prediction Using a Multi-Modal Wearable System: A Comparative Analysis of Machine Learning Techniques	SENSORS			10.3390/s21020498			2021-01	2024-03-02 12:17:54	2024-06-06 13:21:08				2	21																				Off-topic
E3ZRRMZG	journalArticle	2022	Wang, Tao; Zhang, Bin; Liu, Chenhao; Liu, Tao; Han, Yi; Wang, Shuoyu; Ferreira, Joao P.; Dong, Wei; Zhang, Xiufeng	A Review on the Rehabilitation Exoskeletons for the Lower Limbs of the Elderly and the Disabled	ELECTRONICS			10.3390/electronics11030388			2022-02	2024-03-02 12:17:54	2024-03-12 23:03:44				3	11																				Off-topic
4LBU7UIB	journalArticle	2019	Xue, Tao; Wang, Ziwei; Zhang, Tao; Zhang, Meng	Adaptive Oscillator-Based Robust Control for Flexible Hip Assistive Exoskeleton	IEEE ROBOTICS AND AUTOMATION LETTERS		2377-3766	10.1109/LRA.2019.2926678			2019-10	2024-03-02 12:17:54	2024-03-02 12:17:54		3318-3323		4	4
DQ2NKMLR	journalArticle	2022	Garcia, M. A.; Alcocer, W. M.; Blanco, A.; Abundez, A.; Cortes, C.; Colin, J.	LOWER LIMB ASSISTANCE SYSTEMS: A STATE OF THE ART	LATIN AMERICAN APPLIED RESEARCH		0327-0793	10.52292/j.laar.2022.626			2022	2024-03-02 12:17:54	2024-03-12 23:50:52		89-99		2	52																				Off-topic
5S3WTZIY	journalArticle	2021	Yang, JianTao; Peng, Cheng	Adaptive motion intent understanding-based control of human-exoskeleton system	PROCEEDINGS OF THE INSTITUTION OF MECHANICAL ENGINEERS PART I-JOURNAL OF SYSTEMS AND CONTROL ENGINEERING		0959-6518	10.1177/0959651820945814			2021-02	2024-03-02 12:17:54	2024-06-06 13:32:23		180-189		2	235																				Off-topic
UAF5TT5L	journalArticle	2023	Nazari, Farhad; Mohajer, Navid; Nahavandi, Darius; Khosravi, Abbas; Nahavandi, Saeid	Applied Exoskeleton Technology: A Comprehensive Review of Physical and Cognitive Human-Robot Interaction	IEEE TRANSACTIONS ON COGNITIVE AND DEVELOPMENTAL SYSTEMS		2379-8920	10.1109/TCDS.2023.3241632			2023-09	2024-03-02 12:17:54	2024-03-02 12:17:54		1102-1122		3	15
SKXAHDHJ	journalArticle	2023	Li, He; Guo, Shuxiang; Bu, Dongdong; Wang, Hanze; Kawanishi, Masahiko	Subject-Independent Estimation of Continuous Movements Using CNN-LSTM for a Home-Based Upper Limb Rehabilitation System	IEEE ROBOTICS AND AUTOMATION LETTERS		2377-3766	10.1109/LRA.2023.3303701			2023-10	2024-03-02 12:17:54	2024-03-02 12:17:54		6403-6410		10	8
3HR9CD6T	journalArticle	2018	Losey, Dylan P.; McDonald, Craig G.; Battaglia, Edoardo; O'Malley, Marcia K.	A Review of Intent Detection, Arbitration, and Communication Aspects of Shared Control for Physical Human-Robot Interaction	APPLIED MECHANICS REVIEWS		0003-6900	10.1115/1.4039145			2018-01	2024-03-02 12:17:54	2024-07-17 12:21:45				1	70																				Sensors; On-topic; Intention Cue; Timing Info; Method
7BARR4CN	journalArticle	2020	Islam, Muhammad Raza Ul; Bai, Shaoping	Effective Multi-Mode Grasping Assistance Control of a Soft Hand Exoskeleton Using Force Myography	FRONTIERS IN ROBOTICS AND AI		2296-9144	10.3389/frobt.2020.567491			2020-11-16	2024-03-02 12:17:54	2024-04-11 15:06:09					7																				Off-topic
THNLN3VC	journalArticle	2018	Lian, Wenyuan	Mechanical Design and Control Strategy for Hip Joint Power Assisting	JOURNAL OF HEALTHCARE ENGINEERING		2040-2295	10.1155/2018/9712926			2018	2024-03-02 12:17:54	2024-03-14 20:50:54					2018																				Off-topic
7ACKUUZ8	journalArticle	2015	Hortal, Enrique; Planelles, Daniel; Resquin, Francisco; Climent, Jose M.; Azorin, Jose M.; Pons, Jose L.	Using a brain-machine interface to control a hybrid upper limb exoskeleton during rehabilitation of patients with neurological conditions	JOURNAL OF NEUROENGINEERING AND REHABILITATION			10.1186/s12984-015-0082-9			2015-10-17	2024-03-02 12:17:54	2024-03-02 12:17:54					12
PWBKXKPV	journalArticle	2015	Riener, Robert; Novak, Domen	Movement Onset Detection and Target Estimation for Robot-Aided Arm Training	AT-AUTOMATISIERUNGSTECHNIK		0178-2312	10.1515/auto-2015-0004			2015-04	2024-03-02 12:17:54	2024-10-02 13:42:49		286-298		4, SI	63																				Sensors; Evaluation; On-topic; Intention Cue; Timing Info; Method; Exo Relation
IGA5YSZQ	journalArticle	2023	Rosales-Luengas, Yukio; Espinosa-Espejel, Karina I.; Lopez-Gutierrez, Ricardo; Salazar, Sergio; Lozano, Rogelio	Lower Limb Exoskeleton for Rehabilitation with Flexible Joints and Movement Routines Commanded by Electromyography and Baropodometry Sensors	SENSORS			10.3390/s23115252			2023-06-01	2024-03-02 12:17:54	2024-04-09 09:34:08				11	23																				Off-topic
7F462BRH	journalArticle	2021	Langlois, Kevin; Geeroms, Joost; Van de Velde, Gabriel; Rodriguez-Guerrero, Carlos; Verstraten, Tom; Vanderborght, Bram; Lefeber, Dirk	Improved Motion Classification With an Integrated Multimodal Exoskeleton Interface	FRONTIERS IN NEUROROBOTICS		1662-5218	10.3389/fnbot.2021.693110			2021-10-25	2024-03-02 12:17:54	2024-03-14 16:43:07					15																				Off-topic
SFWHF2GQ	journalArticle	2014	Hassan, Modar; Kadone, Hideki; Suzuki, Kenji; Sankai, Yoshiyuki	Wearable Gait Measurement System with an Instrumented Cane for Exoskeleton Control	SENSORS			10.3390/s140101705			2014-01	2024-03-02 12:17:54	2024-03-02 12:17:54		1705-1722		1	14
ZHGFLMHQ	journalArticle	2020	Jochumsen, Mads; Niazi, Imran Khan	Detection and classification of single-trial movement-related cortical potentials associated with functional lower limb movements	JOURNAL OF NEURAL ENGINEERING		1741-2560	10.1088/1741-2552/ab9a99			2020-06	2024-03-02 12:17:54	2024-03-14 20:25:35				3	17																				Off-topic
9P2H9725	journalArticle	2021	Maithani, Harsh; Corrales Ramon, Juan Antonio; Lequievre, Laurent; Mezouar, Youcef; Alric, Matthieu	Exoscarne: Assistive Strategies for an Industrial Meat Cutting System Based on Physical Human-Robot Interaction	APPLIED SCIENCES-BASEL			10.3390/app11093907			2021-05	2024-03-02 12:17:54	2024-03-14 16:14:25				9	11																				Off-topic
X3W98XUT	journalArticle	2022	Gantenbein, Jessica; Dittli, Jan; Meyer, Jan Thomas; Gassert, Roger; Lambercy, Olivier	Intention Detection Strategies for Robotic Upper-Limb Orthoses: A Scoping Review Considering Usability, Daily Life Application, and User Evaluation	FRONTIERS IN NEUROROBOTICS		1662-5218	10.3389/fnbot.2022.815693			2022-02-21	2024-03-02 12:17:54	2024-06-10 09:22:16					16																				Evaluation; On-topic; Intention Cue
XYVIZBCU	journalArticle	2014	Hassani, Walid; Mohammed, Samer; Rifai, Hala; Amirat, Yacine	Powered orthosis for lower limb movements assistance and rehabilitation	CONTROL ENGINEERING PRACTICE		0967-0661	10.1016/j.conengprac.2014.02.002			2014-05	2024-03-02 12:17:54	2024-03-02 12:17:54		245-253			26
LF5AQ93S	journalArticle	2020	Liang, Chiawei; Hsiao, Tesheng	Walking Strategies and Performance Evaluation for Human-Exoskeleton Systems under Admittance Control	SENSORS			10.3390/s20154346			2020-08	2024-03-02 12:17:54	2024-03-14 20:23:34				15	20																				Off-topic
PTCSJNST	journalArticle	2021	Trujillo-Leon, Andres; de Guzman-Manzano, Arturo; Velazquez, Ramiro; Vidal-Verdu, Fernando	Generation of Gait Events with a FSR Based Cane Handle	SENSORS			10.3390/s21165632			2021-08	2024-03-02 12:17:54	2024-03-14 16:00:06				16	21																				Off-topic
8PQHQWYL	journalArticle	2021	Qiu, Shiyin; Guo, Wei; Caldwell, Darwin; Chen, Fei	Exoskeleton Online Learning and Estimation of Human Walking Intention Based on Dynamical Movement Primitives	IEEE TRANSACTIONS ON COGNITIVE AND DEVELOPMENTAL SYSTEMS		2379-8920	10.1109/TCDS.2020.2968845			2021-03	2024-03-02 12:17:54	2024-03-02 12:17:54		67-79		1	13
EKVLS9JV	journalArticle	2023	Xue, Jiaqi; Lai, King Wai Chiu	Continuous Lower Limb Multi-Intent Prediction for Electromyography-Driven Intrinsic and Extrinsic Control	ADVANCED IN℡LIGENT SYSTEMS			10.1002/aisy.202300318			2023-09-08	2024-03-02 12:17:54	2024-04-11 13:37:29																									Off-topic
M286AIAC	journalArticle	2016	Bhagat, Nikunj A.; Venkatakrishnan, Anusha; Abibullaev, Berdakh; Artz, Edward J.; Yozbatiran, Nuray; Blank, Amy A.; French, James; Karmonik, Christof; Grossman, Robert G.; O'Malley, Marcia K.; Francisco, Gerard E.; Contreras-Vidal, Jose L.	Design and Optimization of an EEG-Based Brain Machine Interface (BMI) to an Upper-Limb Exoskeleton for Stroke Survivors	FRONTIERS IN NEUROSCIENCE			10.3389/fnins.2016.00122			2016-03-31	2024-03-02 12:17:54	2024-03-02 12:17:54					10
VHXUGMLV	journalArticle	2022	Lian, Pengchen; Ma, Yue; Zheng, Liangsheng; Xiao, Yang; Wu, Xinyu	A Three-Step Hill Neuromusculoskeletal Model Parameter Identification Method Based on Exoskeleton Robot	JOURNAL OF IN℡LIGENT & ROBOTIC SYSTEMS		0921-0296	10.1007/s10846-022-01585-5			2022-03	2024-03-02 12:17:54	2024-03-02 12:17:54				3	104
CZYV5JXL	journalArticle	2018	Li, Zhijun; Huang, Bo; Ajoudani, Arash; Yang, Chenguang; Su, Chun-Yi; Bicchi, Antonio	Asymmetric Bimanual Control of Dual-Arm Exoskeletons for Human-Cooperative Manipulations	IEEE TRANSACTIONS ON ROBOTICS		1552-3098	10.1109/TRO.2017.2765334			2018-02	2024-03-02 12:17:54	2024-03-02 12:17:54		264-271		1	34
W3EP5234	journalArticle	2018	Bandara, D. S. V.; Arata, Jumpei; Kiguchi, Kazuo	A noninvasive brain-computer interface approach for predicting motion intention of activities of daily living tasks for an upper-limb wearable robot	INTERNATIONAL JOURNAL OF ADVANCED ROBOTIC SYSTEMS		1729-8814	10.1177/1729881418767310			2018-04-09	2024-03-02 12:17:54	2024-05-27 15:17:28				2	15																				Sensors; On-topic; Intention Cue; Timing Info; Method
GDMLSKND	journalArticle	2021	du Plessis, Tiaan; Djouani, Karim; Oosthuizen, Christiaan	A Review of Active Hand Exoskeletons for Rehabilitation and Assistance	ROBOTICS			10.3390/robotics10010040			2021-03	2024-03-02 12:17:55	2024-04-11 14:12:37				1	10																				Off-topic
66T644QR	journalArticle	2022	Soroushmojdehi, Rahil; Javadzadeh, Sina; Pedrocchi, Alessandra; Gandolla, Marta	Transfer learning in hand movement intention detection based on surface electromyography signals	FRONTIERS IN NEUROSCIENCE			10.3389/fnins.2022.977328			2022-11-09	2024-03-02 12:17:55	2024-04-11 08:16:09					16																				Off-topic
AEDPQLPW	journalArticle	2019	Nizamis, Kostas; Stienen, Arno H. A.; Kamper, Derek G.; Keller, Thierry; Plettenburg, Dick H.; Rouse, Elliott J.; Farina, Dario; Koopman, Bart F. J. M.; Sartori, Massimo	Transferrable Expertise From Bionic Arms to Robotic Exoskeletons: Perspectives for Stroke and Duchenne Muscular Dystrophy	IEEE TRANSACTIONS ON MEDICAL ROBOTICS AND BIONICS			10.1109/TMRB.2019.2912453			2019-05	2024-03-02 12:17:55	2024-03-02 12:17:55		88-96		2	1
VZYQSX3Q	journalArticle	2016	Nagarajan, Umashankar; Aguirre-Ollinger, Gabriel; Goswami, Ambarish	Integral admittance shaping: A unified framework for active exoskeleton control	ROBOTICS AND AUTONOMOUS SYSTEMS		0921-8890	10.1016/j.robot.2015.09.015			2016-01	2024-03-02 12:17:55	2024-03-02 12:17:55		310-324		B	75
LZDI3VCC	journalArticle	2019	Rose, Chad G.; O'Malley, Marcia K.	Hybrid Rigid-Soft Hand Exoskeleton o Assist Functional Dexterity	IEEE ROBOTICS AND AUTOMATION LETTERS		2377-3766	10.1109/LRA.2018.2878931			2019-01	2024-03-02 12:17:55	2024-03-02 12:17:55		73-80		1	4
PKLEHB6M	journalArticle	2016	Contreras-Vidal, Jose L.; Bhagat, Nikunj A.; Brantley, Justin; Cruz-Garza, Jesus G.; He, Yongtian; Manley, Quinn; Nakagome, Sho; Nathan, Kevin; Tan, Su H.; Zhu, Fangshi; Pons, Jose L.	Powered exoskeletons for bipedal locomotion after spinal cord injury	JOURNAL OF NEURAL ENGINEERING		1741-2560	10.1088/1741-2560/13/3/031001			2016-06	2024-03-02 12:17:55	2024-03-02 12:17:55				3	13
6CMIR55M	journalArticle	2019	Beckerle, Philipp; Castellini, Claudio; Lenggenhager, Bigna	Robotic interfaces for cognitive psychology and embodiment research: A research roadmap	WILEY INTERDISCIPLINARY REVIEWS-COGNITIVE SCIENCE		1939-5078	10.1002/wcs.1486			2019-04	2024-03-02 12:17:55	2024-03-14 20:40:32				2	10																				Off-topic
ZY4HTJJU	journalArticle	2023	He, Long; Xu, Cheng; Guan, Xiaorong	Design Methodology and Experimental Study of a Lower Extremity Soft Exosuit	ELECTRONICS			10.3390/electronics12112502			2023-06-01	2024-03-02 12:17:55	2024-03-12 22:41:08				11	12																				Off-topic
7VB7NV22	journalArticle	2019	Bertomeu-Motos, Arturo; Ezquerro, Santiago; Barios, Juan A.; Lledo, Luis D.; Domingo, Sergio; Nann, Marius; Martin, Suzanne; Soekadar, Surjo R.; Garcia-Aracil, Nicolas	User activity recognition system to improve the performance of environmental control interfaces: a pilot study with patients	JOURNAL OF NEUROENGINEERING AND REHABILITATION		1743-0003	10.1186/s12984-018-0477-5			2019-01-16	2024-03-02 12:17:55	2024-03-14 20:40:26					16																				Off-topic
N7R5DYPW	journalArticle	2022	Xiloyannis, Michele; Alicea, Ryan; Georgarakis, Anna-Maria; Haufe, Florian Leander; Wolf, Peter; Masia, Lorenzo; Riener, Robert	Soft Robotic Suits: State of the Art, Core Technologies, and Open Challenges	IEEE TRANSACTIONS ON ROBOTICS		1552-3098	10.1109/TRO.2021.3084466			2022-06	2024-03-02 12:17:55	2024-03-02 12:17:55		1343-1362		3	38
DYBL2B6S	journalArticle	2019	Zeng, Yan; Yang, JianTao; Peng, Cheng; Yin, Yuehong	Evolving Gaussian Process Autoregression Based Learning of Human Motion Intent Using Improved Energy Kernel Method of EMG	IEEE TRANSACTIONS ON BIOMEDICAL ENGINEERING		0018-9294	10.1109/TBME.2019.2892084			2019-09	2024-03-02 12:17:55	2024-03-02 12:17:55		2556-2565		9	66
KWZ6XTZY	journalArticle	2022	Bardi, Elena; Gandolla, Marta; Braghin, Francesco; Resta, Ferruccio; Pedrocchi, Alessandra L. G.; Ambrosini, Emilia	Upper limb soft robotic wearable devices: a systematic review	JOURNAL OF NEUROENGINEERING AND REHABILITATION			10.1186/s12984-022-01065-9			2022-08-10	2024-03-02 12:17:55	2024-03-13 00:09:08				1	19																				Off-topic
ZD7TKSI7	journalArticle	2023	Zhang, Qiang; Lambeth, Krysten; Sun, Ziyue; Dodson, Albert; Bao, Xuefeng; Sharma, Nitin	Evaluation of a Fused Sonomyography and Electromyography-Based Control on a Cable-Driven Ankle Exoskeleton	IEEE TRANSACTIONS ON ROBOTICS		1552-3098	10.1109/TRO.2023.3236958			2023-06	2024-03-02 12:17:55	2024-03-02 12:17:55		2183-2202		3	39
Q5WNQ9D4	journalArticle	2020	Gambon, Taylor M.; Schmiedeler, James P.; Wensing, Patrick M.	Effects of User Intent Changes on Onboard Sensor Measurements During Exoskeleton-Assisted Walking	IEEE ACCESS		2169-3536	10.1109/ACCESS.2020.3044255			2020	2024-03-02 12:17:55	2024-03-02 12:17:55		224071-224082			8
QM4G3YVW	journalArticle	2020	Buongiorno, Domenico; Cascarano, Giacomo Donato; Camardella, Cristian; De Feudis, Irio; Frisoli, Antonio; Bevilacqua, Vitoantonio	Task-Oriented Muscle Synergy Extraction Using An Autoencoder-Based Neural Model	INFORMATION			10.3390/info11040219			2020-04	2024-03-02 12:17:55	2024-03-14 20:30:16				4	11																				Off-topic
HULZA7UC	journalArticle	2023	Zhou, Xin; Wang, Can; Zhang, Liming; Liu, Jiaqing; Liang, Guoyuan; Wu, Xinyu	Continuous Estimation of Lower Limb Joint Angles From Multi-Stream Signals Based on Knowledge Tracing	IEEE ROBOTICS AND AUTOMATION LETTERS		2377-3766	10.1109/LRA.2023.3235683			2023-02	2024-03-02 12:17:55	2024-03-02 12:17:55		951-957		2	8
GT5LZEMF	journalArticle	2015	Novak, Domen; Riener, Robert	A survey of sensor fusion methods in wearable robotics	ROBOTICS AND AUTONOMOUS SYSTEMS		0921-8890	10.1016/j.robot.2014.08.012			2015-11	2024-03-02 12:17:55	2024-03-02 12:17:55		155-170		SI	73
PVZFXMDB	journalArticle	2021	Secciani, Nicola; Brogi, Chiara; Pagliai, Marco; Buonamici, Francesco; Gerli, Filippo; Vannetti, Federica; Bianchini, Massimo; Volpe, Yary; Ridolfi, Alessandro	Wearable Robots: An Original Mechatronic Design of a Hand Exoskeleton for Assistive and Rehabilitative Purposes	FRONTIERS IN NEUROROBOTICS		1662-5218	10.3389/fnbot.2021.750385			2021-10-21	2024-03-02 12:17:55	2024-03-14 16:02:10					15																				Off-topic
EQM7M5UU	journalArticle	2023	Wang, Xianhe; Zhang, Haotian; Teng, Long; Tang, Chak Yin	Task-oriented human-robot interaction control of a robotic glove utilizing forearm electromyography	JOURNAL OF THE FRANKLIN INSTITUTE-ENGINEERING AND APPLIED MATHEMATICS		0016-0032	10.1016/j.jfranklin.2023.08.046			2023-11	2024-03-02 12:17:55	2024-03-02 12:17:55		11351-11370		16	360
9JQG4PDA	journalArticle	2019	Nguyen, Pham Huy; Sparks, Curtis; Nuthi, Sai G.; Vale, Nicholas M.; Polygerinos, Panagiotis	Soft Poly-Limbs: Toward a New Paradigm of Mobile Manipulation for Daily Living Tasks	SOFT ROBOTICS		2169-5172	10.1089/soro.2018.0065			2019-02-01	2024-03-02 12:17:55	2024-03-14 20:34:53		38-53		1	6																				Off-topic
T6RQTX7R	journalArticle	2024	Li, Jiayi; Zhang, Jianhua; Li, Kexiang; Cao, Jian; Li, Hui	A multimodal framework based on deep belief network for human locomotion intent prediction	BIOMEDICAL ENGINEERING LETTERS		2093-9868	10.1007/s13534-024-00351-w			2024-02-09	2024-03-02 12:17:55	2024-04-04 14:48:46																									Off-topic
U9HHHHSC	journalArticle	2023	Lin, Jun-Ji; Hsu, Che-Kang; Hsu, Wei-Li; Tsao, Tsu-Chin; Wang, Fu-Cheng; Yen, Jia-Yush	Machine Learning for Human Motion Intention Detection	SENSORS			10.3390/s23167203			2023-08	2024-03-02 12:17:55	2024-06-09 22:40:05				16	23																				Off-topic
ALCYBAAP	journalArticle	2021	Yang, Ziyi; Guo, Shuxiang; Liu, Yi; Hirata, Hideyuki; Tamiya, Takashi	An intention-based online bilateral training system for upper limb motor rehabilitation	MICROSYSTEM TECHNOLOGIES-MICRO-AND NANOSYSTEMS-INFORMATION STORAGE AND PROCESSING SYSTEMS		0946-7076	10.1007/s00542-020-04939-x			2021-01	2024-03-02 12:17:55	2024-03-02 12:17:55		211-222		1	27
4K9Y487H	journalArticle	2023	Dagdelen, Mustafa; Sarigecili, Mehmet Ilteris; Ozbek, Necdet Sinan	A cascade fuzzy adaptive based interaction torque control of a pneumatically actuated forearm rehabilitation robot under disturbance effects	PROCEEDINGS OF THE INSTITUTION OF MECHANICAL ENGINEERS PART C-JOURNAL OF MECHANICAL ENGINEERING SCIENCE		0954-4062	10.1177/09544062231210081			2023-12-22	2024-03-02 12:17:55	2024-03-12 22:48:10																									Off-topic
CI879FMG	journalArticle	2021	Tryon, Jacob; Trejos, Ana Luisa	Evaluating Convolutional Neural Networks as a Method of EEG-EMG Fusion	FRONTIERS IN NEUROROBOTICS		1662-5218	10.3389/fnbot.2021.692183			2021-11-23	2024-03-02 12:17:55	2024-03-14 15:59:56					15																				Off-topic
7FUXDEW6	journalArticle	2018	He, Yongtian; Eguren, David; Azorin, Jose M.; Grossman, Robert G.; Luu, Trieu Phat; Contreras-Vidal, Jose L.	Brain-machine interfaces for controlling lower-limb powered robotic systems	JOURNAL OF NEURAL ENGINEERING		1741-2560	10.1088/1741-2552/aaa8c0			2018-04	2024-03-02 12:17:55	2024-03-14 20:51:58				2	15																				Off-topic
KJN5SRIJ	journalArticle	2023	Wang, Duojin; Gu, Xiaoping; Yu, Hongliu	Sensors and algorithms for locomotion intention detection of lower limb exoskeletons	MEDICAL ENGINEERING & PHYSICS		1350-4533	10.1016/j.medengphy.2023.103960			2023-03	2024-03-02 12:17:55	2024-03-02 12:17:55					113
UQG26E2N	journalArticle	2020	Zhang, Qiang; Kim, Kang; Sharma, Nitin	Prediction of Ankle Dorsiflexion Moment by Combined Ultrasound Sonography and Electromyography	IEEE TRANSACTIONS ON NEURAL SYSTEMS AND REHABILITATION ENGINEERING		1534-4320	10.1109/TNSRE.2019.2953588			2020-01	2024-03-02 12:17:55	2024-03-02 12:17:55		318-327		1	28
ZEGDWJJR	journalArticle	2023	Hadi, Ali; Cheung, Franco; Adjei, Solomon; Dulaimi, Anmar	Evaluation of Lean Off-Site Construction Literature through the Lens of Industry 4.0 and 5.0	JOURNAL OF CONSTRUCTION ENGINEERING AND MANAGEMENT		0733-9364	10.1061/JCEMD4.COENG-13622			2023-12-01	2024-03-02 12:17:55	2024-03-12 22:42:19				12	149																				Off-topic
6C4CFPTI	journalArticle	2016	Di, Pei; Hasegawa, Yasuhisa; Nakagawa, Shotaro; Sekiyama, Kosuke; Fukuda, Toshio; Huang, Jian; Huang, Qiang	Fall Detection and Prevention Control Using Walking-Aid Cane Robot	IEEE-ASME TRANSACTIONS ON MECHATRONICS		1083-4435	10.1109/TMECH.2015.2477996			2016-04	2024-03-02 12:17:55	2024-03-02 12:17:55		625-637		2	21
3B6SQT8Q	journalArticle	2024	Sedighi, Paniz; Li, Xingyu; Tavakoli, Mahdi	EMG-Based Intention Detection Using Deep Learning for Shared Control in Upper-Limb Assistive Exoskeletons	IEEE ROBOTICS AND AUTOMATION LETTERS		2377-3766	10.1109/LRA.2023.3330678			2024-01	2024-03-02 12:17:55	2024-03-02 12:17:55		41-48		1	9
R68BCEQJ	journalArticle	2015	Novak, Domen; Riener, Robert	Control Strategies and Artificial Intelligence in Rehabilitation Robotics	AI MAGAZINE		0738-4602	10.1609/aimag.v36i4.2614			2015	2024-03-02 12:17:55	2024-03-02 12:17:55		23-33		4	36
RNH4JKKZ	journalArticle	2017	Chen, Chunjie; Wu, Xinyu; Liu, Du-xin; Feng, Wei; Wang, Can	Design and Voluntary Motion Intention Estimation of a Novel Wearable Full-Body Flexible Exoskeleton Robot	MOBILE INFORMATION SYSTEMS		1574-017X	10.1155/2017/8682168			2017	2024-03-02 12:17:55	2024-04-15 13:56:52					2017																				Off-topic; unclear
P7Y9QRLB	journalArticle	2023	Mathew, Meby; Thomas, Mervin Joe; Navaneeth, M. G.; Sulaiman, Shifa; Amudhan, A. N.; Sudheer, A. P.	A systematic review of technological advancements in signal sensing, actuation, control and training methods in robotic exoskeletons for rehabilitation	INDUSTRIAL ROBOT-THE INTERNATIONAL JOURNAL OF ROBOTICS RESEARCH AND APPLICATION		0143-991X	10.1108/IR-09-2022-0239			2023-04-13	2024-03-02 12:17:55	2024-03-12 22:36:44		432-455		3	50																				Off-topic
PVP9QG8W	journalArticle	2022	Raj, R. Joshua Samuel; Joel, J. Prince Antony; Alelyani, Salem; Alsaqer, Mohammed Saleh; Durai, C. Anand Deva	Design of Human Adaptive Mechatronics Controller for Upper Limb Motion Intention Prediction	CMC-COMPUTERS MATERIALS & CONTINUA		1546-2218	10.32604/cmc.2022.021667			2022	2024-03-02 12:17:55	2024-06-10 16:33:41		1171-1188		1	71																				Off-topic
JISKCS8Z	journalArticle	2017	Khan, Abdul Manan; Yun, Deok-won; Zuhaib, Khalil Muhammad; Iqbal, Junaid; Yan, Rui-Jun; Khan, Fatima; Han, Changsoo	Estimation of Desired Motion Intention and Compliance Control for Upper Limb Assist Exoskeleton	INTERNATIONAL JOURNAL OF CONTROL AUTOMATION AND SYSTEMS		1598-6446	10.1007/s12555-015-0151-7			2017-04	2024-03-02 12:17:55	2024-10-02 09:56:00		802-814		2	15																				Sensors; Evaluation; On-topic; Method; Exo Relation
PITDVM9I	journalArticle	2020	Liang, Chiawei; Hsiao, Tesheng	Admittance Control of Powered Exoskeletons Based on Joint Torque Estimation	IEEE ACCESS		2169-3536	10.1109/ACCESS.2020.2995372			2020	2024-03-02 12:17:55	2024-03-02 12:17:55		94404-94414			8
55R7RKDW	journalArticle	2021	Wu, Xinyu; Ma, Yue; Yong, Xu; Wang, Chao; He, Yong; Li, Nan	Locomotion Mode Identification and Gait Phase Estimation for Exoskeletons During Continuous Multilocomotion Tasks	IEEE TRANSACTIONS ON COGNITIVE AND DEVELOPMENTAL SYSTEMS		2379-8920	10.1109/TCDS.2019.2933648			2021-03	2024-03-02 12:17:55	2024-03-02 12:17:55		45-56		1	13
XWNPISS9	journalArticle	2020	Chen, Jing; Huang, Yuping; Guo, Xibin; Zhou, Shitong; Jia, Longfei	Parameter identification and adaptive compliant control of rehabilitation exoskeleton based on multiple sensors	MEASUREMENT		0263-2241	10.1016/j.measurement.2020.107765			2020-07-15	2024-03-02 12:17:55	2024-03-02 12:17:55					159
YZ8WAYE6	journalArticle	2018	Buongiorno, Domenico; Barsotti, Michele; Barone, Francesco; Bevilacqua, Vitoantonio; Frisoli, Antonio	A Linear Approach to Optimize an EMG-Driven Neuromusculoskeletal Model for Movement Intention Detection in Myo-Control: A Case Study on Shoulder and Elbow Joints	FRONTIERS IN NEUROROBOTICS		1662-5218	10.3389/fnbot.2018.00074			2018-11-13	2024-03-02 12:17:55	2024-10-02 07:41:16					12																				Sensors; On-topic; Method; Exo Relation
B6E876TI	journalArticle	2022	Bengtson, Stefan Hein; Thogersen, Mikkel Berg; Mohammadi, Mostafa; Kobbelgaard, Frederik Victor; Gull, Muhammad Ahsan; Andreasen Struijk, Lotte N. S.; Bak, Thomas; Moeslund, Thomas B.	Computer Vision-Based Adaptive Semi-Autonomous Control of an Upper Limb Exoskeleton for Individuals with Tetraplegia	APPLIED SCIENCES-BASEL			10.3390/app12094374			2022-05	2024-03-02 12:17:55	2024-04-11 08:42:41				9	12																				Off-topic
5SUQMQJ9	journalArticle	2020	Mora-Tola, Esteban; Loja-Duchi, Juan; Ordonez-Torres, Andres; Vazquez-Rodas, Andres; Astudillo-Salinas, Fabian; Minchala, Luis, I	Robotic Knee Exoskeleton Prototype to Assist Patients in Gait Rehabilitation	IEEE LATIN AMERICA TRANSACTIONS		1548-0992	10.1109/TLA.2020.9381791			2020-09	2024-03-02 12:17:55	2024-03-02 12:17:55		1503-1510		9	18
65F7VXEH	journalArticle	2022	Hori Uribe, Mayumi; Renato Vazquez, Carlos; Antelis, Javier M.	A Fast EMG-Based Algorithm for Upper-Limb Motion Intention Detection by Using Levant's Differentiators	IEEE ACCESS		2169-3536	10.1109/ACCESS.2022.3214531			2022	2024-03-02 12:17:55	2024-06-10 10:56:23		111623-111635			10																				Off-topic
6FGRTIYV	journalArticle	2019	Chinimilli, Prudhvi Tej; Qiao, Zhi; Sorkhabadi, Seyed Mostafa Rezayat; Jhawar, Vaibhav; Fong, Iat Hou; Zhang, Wenlong	Automatic virtual impedance adaptation of a knee exoskeleton for personalized walking assistance	ROBOTICS AND AUTONOMOUS SYSTEMS		0921-8890	10.1016/j.robot.2019.01.013			2019-04	2024-03-02 12:17:55	2024-03-02 12:17:55		66-76			114
Q6FRLV3T	journalArticle	2023	Catalan, Jose M.; Trigili, Emilio; Nann, Marius; Blanco-Ivorra, Andrea; Lauretti, Clemente; Cordella, Francesca; Ivorra, Eugenio; Armstrong, Elaine; Crea, Simona; Alcaniz, Mariano; Zollo, Loredana; Soekadar, Surjo R.; Vitiello, Nicola; Garcia-Aracil, Nicolas	Hybrid brain/neural interface and autonomous vision-guided whole-arm exoskeleton control to perform activities of daily living (ADLs)	JOURNAL OF NEUROENGINEERING AND REHABILITATION			10.1186/s12984-023-01185-w			2023-05-06	2024-03-02 12:17:55	2024-03-02 12:17:55				1	20
HX6ITB4E	journalArticle	2020	Krausz, Nili E.; Lamotte, Denys; Batzianoulis, Iason; Hargrove, Levi J.; Micera, Silvestro; Billard, Aude	Intent Prediction Based on Biomechanical Coordination of EMG and Vision-Filtered Gaze for End-Point Control of an Arm Prosthesis	IEEE TRANSACTIONS ON NEURAL SYSTEMS AND REHABILITATION ENGINEERING		1534-4320	10.1109/TNSRE.2020.2992885			2020-06	2024-03-02 12:17:56	2024-03-02 12:17:56		1471-1480		6	28
ZEVNLF8R	journalArticle	2013	Novak, Domen; Rebersek, Peter; De Rossi, Stefano Marco Maria; Donati, Marco; Podobnik, Janez; Beravs, Tadej; Lenzi, Tommaso; Vitiello, Nicola; Carrozza, Maria Chiara; Munih, Marko	Automated detection of gait initiation and termination using wearable sensors	MEDICAL ENGINEERING & PHYSICS		1350-4533	10.1016/j.medengphy.2013.07.003			2013-12	2024-03-02 12:17:56	2024-03-02 12:17:56		1713-1720		12	35
PKXAN89J	journalArticle	2019	Krausz, Nili E.; Hu, Blair H.; Hargrove, Levi J.	Subject- and Environment-Based Sensor Variability for Wearable Lower-Limb Assistive Devices	SENSORS			10.3390/s19224887			2019-11	2024-03-02 12:17:56	2024-03-14 20:37:11				22	19																				Off-topic
VUMM2LQC	journalArticle	2009	Vallery, Heike; van Asseldonk, Edwin H. F.; Buss, Martin; van der Kooij, Herman	Reference Trajectory Generation for Rehabilitation Robots: Complementary Limb Motion Estimation	IEEE TRANSACTIONS ON NEURAL SYSTEMS AND REHABILITATION ENGINEERING		1534-4320	10.1109/TNSRE.2008.2008278			2009-02	2024-03-02 12:17:56	2024-03-02 12:17:56		23-30		1	17
HSQUFVUT	journalArticle	2020	Park, Sangwoo; Fraser, Michaela; Weber, Lynne M.; Meeker, Cassie; Bishop, Lauri; Geller, Daniel; Stein, Joel; Ciocarlie, Matei	User-Driven Functional Movement Training With a Wearable Hand Robot After Stroke	IEEE TRANSACTIONS ON NEURAL SYSTEMS AND REHABILITATION ENGINEERING		1534-4320	10.1109/TNSRE.2020.3021691			2020-10	2024-03-02 12:17:56	2024-03-02 12:17:56		2265-2275		10	28
76ASLZQX	journalArticle	2013	Wakita, Kohei; Huang, Jian; Di, Pei; Sekiyama, Kosuke; Fukuda, Toshio	Human-Walking-Intention-Based Motion Control of an Omnidirectional-Type Cane Robot	IEEE-ASME TRANSACTIONS ON MECHATRONICS		1083-4435	10.1109/TMECH.2011.2169980			2013-02	2024-03-02 12:17:56	2024-04-08 12:30:32		285-296		1	18																				Off-topic
[truncated: 36 more columns]

## Sheet: Results_Springer
Key	Item Type	Publication Year	Author	Title	Publication Title	ISBN	ISSN	DOI	Url	Abstract Note	Date	Date Added	Date Modified	Access Date	Pages	Num Pages	Issue	Volume	Number Of Volumes	Journal Abbreviation	Short Title	Series	Series Number	Series Text	Series Title	Publisher	Place	Language	Rights	Type	Archive	Archive Location	Library Catalog	Call Number	Extra	Notes	Link Attachments	Manual Tags	Automatic Tags	Editor	Series Editor	Translator	Contributor	Attorney Agent	Book Author	Cast Member	Commenter	Composer	Cosponsor
Y3GDH7QG	journalArticle	2024	Tao, Jing; Zhou, Zhenhuan	Review of Key Technologies for Developing Personalized Lower Limb Rehabilitative Exoskeleton Robots	Journal of Shanghai Jiaotong University (Science)		1007-1172, 1995-8188	10.1007/s12204-022-2452-3	https://link.springer.com/10.1007/s12204-022-2452-3		2024-02	2024-03-02 12:02:01	2024-04-09 08:18:17	2024-03-02 12:02:01	16-28		1	29		J. Shanghai Jiaotong Univ. (Sci.)								en					DOI.org (Crossref)					Off-topic
HY3QBQFD	journalArticle	2008		Abstracts from the 31st Annual Meeting of the Society of General Internal Medicine	Journal of General Internal Medicine		0884-8734, 1525-1497	10.1007/s11606-008-0556-6	http://link.springer.com/10.1007/s11606-008-0556-6		2008-03	2024-03-02 12:02:02	2024-03-02 12:02:02	2024-03-02 12:02:02	89-443		S2	23		J GEN INTERN MED								en					DOI.org (Crossref)
D5IP4SU4	journalArticle	2023	Qiu, Shuang; Pei, Zhongcai; Wang, Chen; Tang, Zhiyong	Systematic Review on Wearable Lower Extremity Robotic Exoskeletons for Assisted Locomotion	Journal of Bionic Engineering		1672-6529, 2543-2141	10.1007/s42235-022-00289-8	https://link.springer.com/10.1007/s42235-022-00289-8	Abstract Lower extremity robotic exoskeletons (LEEX) can not only improve the ability of the human body but also provide healing treatment for people with lower extremity dysfunction. There are a wide range of application needs and development prospects in the military, industry, medical treatment, consumption and other fields, which has aroused widespread concern in society. This paper attempts …	2023-03	2024-03-02 12:02:06	2024-03-12 22:35:11	2024-03-02 12:02:06	436-469		2	20		J Bionic Eng								en					DOI.org (Crossref)					Off-topic
CRATSIXP	journalArticle	2021	Gao, Hongbo; Su, Hang; Cai, Yingfeng; Wu, Renfei; Hao, Zhengyuan; Xu, Yongneng; Wu, Wei; Wang, Jianqing; Li, Zhijun; Kan, Zhen	Trajectory prediction of cyclist based on dynamic Bayesian network and long short-term memory model at unsignalized intersections	Science China Information Sciences		1674-733X, 1869-1919	10.1007/s11432-020-3071-8	https://link.springer.com/10.1007/s11432-020-3071-8		2021-07	2024-03-02 12:02:09	2024-03-14 17:49:03	2024-03-02 12:02:09	172207		7	64		Sci. China Inf. Sci.								en					DOI.org (Crossref)					Off-topic
TJ29MJYC	journalArticle	2023	Li, Hui-Bin; Li, Zhong; He, Long; Guan, Xiao-Rong	Wearable Extra Robotic Limbs: A Systematic Review of Current Progress and Future Prospects	Journal of Intelligent & Robotic Systems		0921-0296, 1573-0409	10.1007/s10846-023-01940-0	https://link.springer.com/10.1007/s10846-023-01940-0		2023-09	2024-03-02 12:02:11	2024-03-12 22:38:32	2024-03-02 12:02:11	16		1	109		J Intell Robot Syst	Wearable Extra Robotic Limbs							en					DOI.org (Crossref)					Off-topic
8K5GUYS9	journalArticle	2024	He, Guisong; Huang, Xuegong; Li, Feng; Wang, Huixing	Review of Power-Assisted Lower Limb Exoskeleton Robot	Journal of Shanghai Jiaotong University (Science)		1007-1172, 1995-8188	10.1007/s12204-022-2489-3	https://link.springer.com/10.1007/s12204-022-2489-3		2024-02	2024-03-02 12:02:12	2024-04-11 13:36:12	2024-03-02 12:02:12	1-15		1	29		J. Shanghai Jiaotong Univ. (Sci.)								en					DOI.org (Crossref)					Off-topic
Y9K73V86	journalArticle	2022	Shi, Di; Wang, Liduan; Zhang, Yanqiu; Zhang, Wuxiang; Xiao, Hang; Ding, Xilun	Review of human—robot coordination control for rehabilitation based on motor function evaluation	Frontiers of Mechanical Engineering		2095-0233, 2095-0241	10.1007/s11465-022-0684-4	https://link.springer.com/10.1007/s11465-022-0684-4	Abstract As a wearable and intelligent system, a lower limb exoskeleton rehabilitation robot can provide auxiliary rehabilitation training for patients with lower limb walking impairment/loss and address the existing problem of insufficient medical resources. One of the main elements of such a human—robot coupling system is a control system to ensure human—robot coordination. This review aims to …	2022-06	2024-03-02 12:02:14	2024-03-12 23:05:57	2024-03-02 12:02:14	28		2	17		Front. Mech. Eng.								en					DOI.org (Crossref)					Off-topic
CBV9VLDU	journalArticle	2022	Xu, Pengpeng; Xia, Dan; Li, Juncheng; Zhou, Jiaming; Xie, Longhan	Execution and perception of upper limb exoskeleton for stroke patients: a systematic review	Intelligent Service Robotics		1861-2776, 1861-2784	10.1007/s11370-022-00435-5	https://link.springer.com/10.1007/s11370-022-00435-5		2022-09	2024-03-02 12:02:16	2024-03-12 23:02:23	2024-03-02 12:02:16	557-578		4	15		Intel Serv Robotics	Execution and perception of upper limb exoskeleton for stroke patients							en					DOI.org (Crossref)					Off-topic
AYGWT6LT	journalArticle	2014		Joint Congress of European Neurology 31 May–3 June 2014 Istanbul, Turkey: Symposia, Oral and Poster Presentation Abstracts	Journal of Neurology		0340-5354, 1432-1459	10.1007/s00415-014-7337-4	http://link.springer.com/10.1007/s00415-014-7337-4		2014-05	2024-03-02 12:02:17	2024-03-02 12:02:17	2024-03-02 12:02:17	1-524		S1	261		J Neurol	Joint Congress of European Neurology 31 May–3 June 2014 Istanbul, Turkey							en					DOI.org (Crossref)
3TQJBPFA	journalArticle	2016	Tomás, Catarina Cardoso; Oliveira, Emanuel; Sousa, D.; Uba-Chupel, M.; Furtado, G.; Rocha, C.; Teixeira, A.; Ferreira, P.; Alves, Celeste; Gisin, Stefan; Catarino, Elisabete; Carvalho, Nelma; Coucelo, Tiago; Bonfim, Luís; Silva, Carina; Franco, Débora; González, Jesús Alcoba; Jardim, Helena G.; Silva, Rita; Baixinho, Cristina L.; Presado, Mª Helena; Marques, Mª Fátima; Cardoso, Mário E.; Cunha, M…	Proceedings of the 3rd IPLeiria’s International Health Congress: Leiria, Portugal. 6-7 May 2016	BMC Health Services Research		1472-6963	10.1186/s12913-016-1423-5	http://bmchealthservres.biomedcentral.com/articles/10.1186/s12913-016-1423-5		2016-07	2024-03-02 12:02:24	2024-03-02 12:02:24	2024-03-02 12:02:24	200, s12913-016-1423-5		S3	16		BMC Health Serv Res	Proceedings of the 3rd IPLeiria’s International Health Congress							en					DOI.org (Crossref)
47PXSNJU	journalArticle	2018		CIRSE 2018	CardioVascular and Interventional Radiology		0174-1551, 1432-086X	10.1007/s00270-018-2021-1	http://link.springer.com/10.1007/s00270-018-2021-1		2018-10	2024-03-02 12:02:27	2024-03-02 12:02:27	2024-03-02 12:02:27	51-513		S3	41		Cardiovasc Intervent Radiol								en					DOI.org (Crossref)
X839LGMW	journalArticle	2019	Al-Shuka, Hayder F. N.; Rahman, Mohammad H.; Leonhardt, Steffen; Ciobanu, Ileana; Berteanu, Mihai	Biomechanics, actuation, and multi-level control strategies of power-augmentation lower extremity exoskeletons: an overview	International Journal of Dynamics and Control		2195-268X, 2195-2698	10.1007/s40435-019-00517-w	http://link.springer.com/10.1007/s40435-019-00517-w		2019-12	2024-03-02 12:02:31	2024-03-14 20:47:04	2024-03-02 12:02:31	1462-1488		4	7		Int. J. Dynam. Control	Biomechanics, actuation, and multi-level control strategies of power-augmentation lower extremity exoskeletons							en					DOI.org (Crossref)					Off-topic
T6YG674P	journalArticle	2024	Xia, Haisheng; Zhang, Yuchong; Rajabi, Nona; Taleb, Farzaneh; Yang, Qunting; Kragic, Danica; Li, Zhijun	Shaping high-performance wearable robots for human motor and sensory reconstruction and enhancement	Nature Communications		2041-1723	10.1038/s41467-024-46249-0	https://www.nature.com/articles/s41467-024-46249-0	Abstract Most wearable robots such as exoskeletons and prostheses can operate with dexterity, while wearers do not perceive them as part of their bodies. In this perspective, we contend that integrating environmental, physiological, and physical information through multi-modal fusion, incorporating human-in-the-loop control, utilizing neuromuscular interface, employing flexible electronics, and a…	2024-02-26	2024-03-02 12:02:32	2024-04-09 08:18:05	2024-03-02 12:02:32	1760		1	15		Nat Commun								en					DOI.org (Crossref)					Off-topic
5SU3LNZX	journalArticle	2020	Mohebbi, Abolfazl	Human-Robot Interaction in Rehabilitation and Assistance: a Review	Current Robotics Reports		2662-4087	10.1007/s43154-020-00015-4	https://link.springer.com/10.1007/s43154-020-00015-4		2020-09	2024-03-02 12:02:35	2024-03-14 20:22:56	2024-03-02 12:02:35	131-144		3	1		Curr Robot Rep	Human-Robot Interaction in Rehabilitation and Assistance							en					DOI.org (Crossref)					Off-topic
LYAMRTMF	journalArticle	2016		2016 Scientific Session of the Society of American Gastrointestinal and Endoscopic Surgeons (SAGES), Boston, Massachusetts, USA, 16–19 March 2016: Poster Presentations	Surgical Endoscopy		0930-2794, 1432-2218	10.1007/s00464-016-4771-7	http://link.springer.com/10.1007/s00464-016-4771-7		2016-03	2024-03-02 12:02:37	2024-03-02 12:02:37	2024-03-02 12:02:37	325-500		S1	30		Surg Endosc	2016 Scientific Session of the Society of American Gastrointestinal and Endoscopic Surgeons (SAGES), Boston, Massachusetts, USA, 16–19 March 2016							en					DOI.org (Crossref)
FGWN9ZAX	journalArticle	2023	Roychoudhury, Arindam; Khorshidi, Shahram; Agrawal, Subham; Bennewitz, Maren	Perception for Humanoid Robots	Current Robotics Reports		2662-4087	10.1007/s43154-023-00107-x	https://link.springer.com/10.1007/s43154-023-00107-x	Abstract Purpose of Review The field of humanoid robotics, perception plays a fundamental role in enabling robots to interact seamlessly with humans and their surroundings, leading to improved safety, efficiency, and user experience. This scientific study investigates various perception modalities and techniques employed in humanoid robots, including visual, auditory, and tactile sensing by explo…	2023-11-28	2024-03-02 12:02:40	2024-03-12 22:34:43	2024-03-02 12:02:40	127-140		4	4		Curr Robot Rep								en					DOI.org (Crossref)					Off-topic
H7HRZ3D4	journalArticle	2022	Cardoso, Lucas R. L.; Bochkezanian, Vanesa; Forner-Cordero, Arturo; Melendez-Calderon, Alejandro; Bo, Antonio P. L.	Soft robotics and functional electrical stimulation advances for restoring hand function in people with SCI: a narrative review, clinical guidelines and future directions	Journal of NeuroEngineering and Rehabilitation		1743-0003	10.1186/s12984-022-01043-1	https://jneuroengrehab.biomedcentral.com/articles/10.1186/s12984-022-01043-1	Abstract Background Recovery of hand function is crucial for the independence of people with spinal cord injury (SCI). Wearable devices based on soft robotics (SR) or functional electrical stimulation (FES) have been employed to assist the recovery of hand function both during activities of daily living (ADLs) and during therapy. However, the implementation of these wearable devices has not been …	2022-06-30	2024-03-02 12:02:43	2024-03-13 00:07:46	2024-03-02 12:02:43	66		1	19		J NeuroEngineering Rehabil	Soft robotics and functional electrical stimulation advances for restoring hand function in people with SCI							en					DOI.org (Crossref)					Off-topic
VA2DHN7C	journalArticle	2023	Khuntia, Preetam Kumar; Manivannan, P. V.	Review of Neural Interfaces: Means for Establishing Brain–Machine Communication	SN Computer Science		2661-8907	10.1007/s42979-023-02160-x	https://link.springer.com/10.1007/s42979-023-02160-x		2023-09-02	2024-03-02 12:02:46	2024-03-12 22:39:05	2024-03-02 12:02:46	672		5	4		SN COMPUT. SCI.	Review of Neural Interfaces							en					DOI.org (Crossref)					Off-topic
GRQ38MZE	journalArticle	2018	Roseveare, David	World Congress on Osteoporosis, Osteoarthritis and Musculoskeletal Diseases (WCO-IOF-ESCEO 2018): Poster Abstracts	Osteoporosis International		0937-941X, 1433-2965	10.1007/s00198-018-4465-1	http://link.springer.com/10.1007/s00198-018-4465-1		2018-04	2024-03-02 12:02:47	2024-03-14 20:49:15	2024-03-02 12:02:47	149-565		S1	29		Osteoporos Int	World Congress on Osteoporosis, Osteoarthritis and Musculoskeletal Diseases (WCO-IOF-ESCEO 2018)							en					DOI.org (Crossref)					Off-topic
ZDYUPG2V	journalArticle	2023	Corio, Valentina	World Congress on Osteoporosis, Osteoarthritis and Musculoskeletal Diseases (WCO-IOF-ESCEO 2023)	Aging Clinical and Experimental Research		1720-8319	10.1007/s40520-023-02442-7	https://link.springer.com/10.1007/s40520-023-02442-7		2023-07-21	2024-03-02 12:02:49	2024-03-12 22:48:15	2024-03-02 12:02:49	37-613		S1	35		Aging Clin Exp Res								en					DOI.org (Crossref)					Off-topic
4LAX7YSE	journalArticle	2022	Kirchner, Elsa Andrea; Bütefür, Judith	Towards Bidirectional and Coadaptive Robotic Exoskeletons for Neuromotor Rehabilitation and Assisted Daily Living: a Review	Current Robotics Reports		2662-4087	10.1007/s43154-022-00076-7	https://link.springer.com/10.1007/s43154-022-00076-7	Abstract Purpose of Review Starting with a technical categorization and an overview of current exoskeletons and orthoses and their applications, this review focuses on robotic exoskeletons and orthoses for neuromotor rehabilitation and relevant research needed to provide individualized adaptive support to people under complex environmental conditions, such as assisted daily living. Recent Finding…	2022-06	2024-03-02 12:02:57	2024-04-11 08:30:53	2024-03-02 12:02:57	21-32		2	3		Curr Robot Rep	Towards Bidirectional and Coadaptive Robotic Exoskeletons for Neuromotor Rehabilitation and Assisted Daily Living							en					DOI.org (Crossref)					Off-topic
36BP7YUJ	journalArticle	2017	Cai, Viet Anh Dung; Ibanez, Aurelien; Granata, Consuelo; Nguyen, Viet Thang; Nguyen, Minh Tam	Transparency enhancement for an active knee orthosis by a constraint-free mechanical design and a gait phase detection based predictive control	Meccanica		0025-6455, 1572-9648	10.1007/s11012-016-0575-z	http://link.springer.com/10.1007/s11012-016-0575-z		2017-02	2024-03-02 12:02:59	2024-04-16 09:42:48	2024-03-02 12:02:59	729-748		3	52		Meccanica								en					DOI.org (Crossref)					Off-topic; unclear
IF3BRRLK	journalArticle	2020		ICSFR: 10th International Conference on Frailty & Sarcopenia Research. March 11-13, 2020, Toulouse – France	Journal of Frailty & Aging		22734309	10.14283/jfa.2020.8	https://link.springer.com/article/10.14283/jfa.2020.8		2020	2024-03-02 12:03:00	2024-03-02 12:03:00	2024-03-02 12:03:00	1-45					J Frailty Aging	ICSFR												DOI.org (Crossref)
YXITP8Q2	journalArticle	2023		2023 Scientific Session of the Society of American Gastrointestinal and Endoscopic Surgeons (SAGES), Montréal, Canada, 19 March–April 1 2023: Posters	Surgical Endoscopy		0930-2794, 1432-2218	10.1007/s00464-023-10072-3	https://link.springer.com/10.1007/s00464-023-10072-3		2023-05	2024-03-02 12:03:03	2024-03-02 12:03:03	2024-03-02 12:03:03	345-564		S2	37		Surg Endosc	2023 Scientific Session of the Society of American Gastrointestinal and Endoscopic Surgeons (SAGES), Montréal, Canada, 19 March–April 1 2023							en					DOI.org (Crossref)
8WMD6PGX	journalArticle	2020	Zheng, Yi; Song, Qingjun; Liu, Jixin; Song, Qinghui; Yue, Qingchao	Research on motion pattern recognition of exoskeleton robot based on multimodal machine learning model	Neural Computing and Applications		0941-0643, 1433-3058	10.1007/s00521-019-04567-1	http://link.springer.com/10.1007/s00521-019-04567-1		2020-04	2024-03-02 12:03:13	2024-03-14 20:14:28	2024-03-02 12:03:13	1869-1877		7	32		Neural Comput & Applic								en					DOI.org (Crossref)					Off-topic
HIJ85STX	journalArticle	2006	Cardiovascular and Interventional Radiological Society of Europe	CIRSE 2006, Rome, Italy, 9–13 September, Abstracts & Index	CardioVascular and Interventional Radiology		0174-1551, 1432-086X	10.1007/s00270-006-7291-3	http://link.springer.com/10.1007/s00270-006-7291-3		2006-09	2024-03-02 12:03:15	2024-03-02 12:03:15	2024-03-02 12:03:15	S81-S291		S1	29		Cardiovasc Intervent Radiol								en					DOI.org (Crossref)
9Z6UBL59	journalArticle	2014		CIRSE 2014	CardioVascular and Interventional Radiology		0174-1551, 1432-086X	10.1007/s00270-014-0940-z	http://link.springer.com/10.1007/s00270-014-0940-z		2014-09	2024-03-02 12:03:16	2024-03-02 12:03:16	2024-03-02 12:03:16	83-373		S2	37		Cardiovasc Intervent Radiol								en					DOI.org (Crossref)
8A3YCI9F	journalArticle	2022	Low, Wan Shi; Chan, Chow Khuen; Chuah, Joon Huang; Tee, Yee Kai; Hum, Yan Chai; Salim, Maheza Irna Mohd; Lai, Khin Wee	A Review of Machine Learning Network in Human Motion Biomechanics	Journal of Grid Computing		1570-7873, 1572-9184	10.1007/s10723-021-09595-7	https://link.springer.com/10.1007/s10723-021-09595-7		2022-03	2024-03-02 12:03:17	2024-03-12 23:08:26	2024-03-02 12:03:17	4		1	20		J Grid Computing								en					DOI.org (Crossref)					Off-topic
EFVBV9HL	journalArticle	2020	Tschiedel, Michael; Russold, Michael Friedrich; Kaniusas, Eugenijus	Relying on more sense for enhancing lower limb prostheses control: a review	Journal of NeuroEngineering and Rehabilitation		1743-0003	10.1186/s12984-020-00726-x	https://jneuroengrehab.biomedcentral.com/articles/10.1186/s12984-020-00726-x	Abstract Modern lower limb prostheses have the capability to replace missing body parts and improve the patients’ quality of life. However, missing environmental information often makes a seamless adaptation to transitions between different forms of locomotion challenging. The aim of this review is to identify the progress made in this area over the last decade, addressing two main questions: whi…	2020-12	2024-03-02 12:03:18	2024-03-14 20:19:19	2024-03-02 12:03:18	99		1	17		J NeuroEngineering Rehabil	Relying on more sense for enhancing lower limb prostheses control							en					DOI.org (Crossref)					Off-topic
HEX7LIUA	journalArticle	2019	Yang, Xuning; Agrawal, Ayush; Sreenath, Koushil; Michael, Nathan	Online adaptive teleoperation via motion primitives for mobile robots	Autonomous Robots		0929-5593, 1573-7527	10.1007/s10514-018-9753-2	http://link.springer.com/10.1007/s10514-018-9753-2		2019-08	2024-03-02 12:03:20	2024-03-14 20:32:07	2024-03-02 12:03:20	1357-1373		6	43		Auton Robot								en					DOI.org (Crossref)					Off-topic
8D7QYLGY	journalArticle	2023	Catalán, José M.; Trigili, Emilio; Nann, Marius; Blanco-Ivorra, Andrea; Lauretti, Clemente; Cordella, Francesca; Ivorra, Eugenio; Armstrong, Elaine; Crea, Simona; Alcañiz, Mariano; Zollo, Loredana; Soekadar, Surjo R.; Vitiello, Nicola; García-Aracil, Nicolás	Hybrid brain/neural interface and autonomous vision-guided whole-arm exoskeleton control to perform activities of daily living (ADLs)	Journal of NeuroEngineering and Rehabilitation		1743-0003	10.1186/s12984-023-01185-w	https://jneuroengrehab.biomedcentral.com/articles/10.1186/s12984-023-01185-w	Abstract Background The aging of the population and the progressive increase of life expectancy in developed countries is leading to a high incidence of age-related cerebrovascular diseases, which affect people’s motor and cognitive capabilities and might result in the loss of arm and hand functions. Such conditions have a detrimental impact on people’s quality of life. Assistive robots have been…	2023-05-06	2024-03-02 12:03:23	2024-06-11 12:49:27	2024-03-02 12:03:23	61		1	20		J NeuroEngineering Rehabil								en					DOI.org (Crossref)					Off-topic
FIAKP4EZ	journalArticle	2024	Grüneberg, Patrick	Intentionality and performance: the phenomenology of gait initiation	Phenomenology and the Cognitive Sciences		1568-7759, 1572-8676	10.1007/s11097-023-09953-8	https://link.springer.com/10.1007/s11097-023-09953-8		2024-01-10	2024-03-02 12:03:25	2024-03-12 21:38:24	2024-03-02 12:03:25						Phenom Cogn Sci	Intentionality and performance							en					DOI.org (Crossref)					Off-topic
7K8CS2HD	journalArticle	2023	Duan, Xiaoyu; Guo, Shijie; Chen, Lingling; Wang, Mengge	A P300 Brain-Computer Interface for Lower Limb Robot Control Based on Tactile Stimulation	Journal of Medical and Biological Engineering		1609-0985, 2199-4757	10.1007/s40846-022-00766-9	https://link.springer.com/10.1007/s40846-022-00766-9		2023-02	2024-03-02 12:03:26	2024-03-12 22:46:02	2024-03-02 12:03:26	22-31		1	43		J. Med. Biol. Eng.								en					DOI.org (Crossref)					Off-topic
G64AE6U6	journalArticle	2016		World Congress on Osteoporosis, Osteoarthritis and Musculoskeletal Diseases (WCO-IOF-ESCEO 2016): Poster Abstracts	Osteoporosis International		0937-941X, 1433-2965	10.1007/s00198-016-3530-x	http://link.springer.com/10.1007/s00198-016-3530-x		2016-04	2024-03-02 12:03:29	2024-03-02 12:03:29	2024-03-02 12:03:28	79-548		S1	27		Osteoporos Int	World Congress on Osteoporosis, Osteoarthritis and Musculoskeletal Diseases (WCO-IOF-ESCEO 2016)							en					DOI.org (Crossref)
YGSKKABI	journalArticle	2018	Ajoudani, Arash; Zanchettin, Andrea Maria; Ivaldi, Serena; Albu-Schäffer, Alin; Kosuge, Kazuhiro; Khatib, Oussama	Progress and prospects of the human–robot collaboration	Autonomous Robots		0929-5593, 1573-7527	10.1007/s10514-017-9677-2	http://link.springer.com/10.1007/s10514-017-9677-2		2018-06	2024-03-02 12:03:32	2024-03-14 20:53:12	2024-03-02 12:03:32	957-975		5	42		Auton Robot								en					DOI.org (Crossref)					Off-topic
RKSPNPVF	journalArticle	2013		Cirse 2013	CardioVascular and Interventional Radiology		0174-1551, 1432-086X	10.1007/s00270-013-0701-4	http://link.springer.com/10.1007/s00270-013-0701-4		2013-09	2024-03-02 12:03:35	2024-03-02 12:03:35	2024-03-02 12:03:35	59-383		S3	36		Cardiovasc Intervent Radiol								en					DOI.org (Crossref)
NTVVBYEW	journalArticle	2016	Kaplan, A. Ya.	Neurophysiological foundations and practical realizations of the brain–machine interfaces in the technology in neurological rehabilitation	Human Physiology		0362-1197, 1608-3164	10.1134/S0362119716010102	http://link.springer.com/10.1134/S0362119716010102		2016-01	2024-03-02 12:03:36	2024-03-02 12:03:36	2024-03-02 12:03:36	103-110		1	42		Hum Physiol								en					DOI.org (Crossref)
A6NP7VDT	journalArticle	2014	Xie, Hong-Bo; Guo, Tianruo; Bai, Siwei; Dokos, Socrates	Hybrid soft computing systems for electromyographic signals analysis: a review	BioMedical Engineering OnLine		1475-925X	10.1186/1475-925X-13-8	http://biomedical-engineering-online.biomedcentral.com/articles/10.1186/1475-925X-13-8		2014	2024-03-02 12:03:37	2024-03-02 12:03:37	2024-03-02 12:03:37	8		1	13		BioMed Eng OnLine	Hybrid soft computing systems for electromyographic signals analysis							en					DOI.org (Crossref)
5QRIBY4U	journalArticle	2018	Anaya, Francisco; Thangavel, Pavithra; Yu, Haoyong	Hybrid FES–robotic gait rehabilitation technologies: a review on mechanical design, actuation, and control strategies	International Journal of Intelligent Robotics and Applications		2366-5971, 2366-598X	10.1007/s41315-017-0042-6	http://link.springer.com/10.1007/s41315-017-0042-6		2018-03	2024-03-02 12:03:39	2024-03-14 20:53:01	2024-03-02 12:03:39	1-28		1	2		Int J Intell Robot Appl	Hybrid FES–robotic gait rehabilitation technologies							en					DOI.org (Crossref)					Off-topic
CJKRS7HI	journalArticle	2023	Döbler, Niklas Alexander; Carbon, Claus-Christian	Adapting Ourselves, Instead of the Environment: An Inquiry into Human Enhancement for Function and Beyond	Integrative Psychological and Behavioral Science		1932-4502, 1936-3567	10.1007/s12124-023-09797-6	https://link.springer.com/10.1007/s12124-023-09797-6	Abstract Technology enables humans not only to adapt their environment to their needs but also to modify themselves. Means of Human Enhancement — embodied technologies to improve the human body’s capabilities or to create a new one — are the designated means of adapting ourselves instead of the environment. The debate about these technologies is typically fought on ethical soil. However, alarmist…	2023-08-19	2024-03-02 12:03:40	2024-03-12 22:46:40	2024-03-02 12:03:40						Integr. psych. behav.	Adapting Ourselves, Instead of the Environment							en					DOI.org (Crossref)					Off-topic
HP5AQZDI	journalArticle	2021	Vianello, Lorenzo; Penco, Luigi; Gomes, Waldez; You, Yang; Anzalone, Salvatore Maria; Maurice, Pauline; Thomas, Vincent; Ivaldi, Serena	Human-Humanoid Interaction and Cooperation: a Review	Current Robotics Reports		2662-4087	10.1007/s43154-021-00068-z	https://link.springer.com/10.1007/s43154-021-00068-z		2021-12-14	2024-03-02 12:03:43	2024-03-14 15:59:46	2024-03-02 12:03:43	441-454		4	2		Curr Robot Rep	Human-Humanoid Interaction and Cooperation							en					DOI.org (Crossref)					Off-topic
4HH4X65U	journalArticle	2023		Proceedings of the 29th European Paediatric Rheumatology Congress	Pediatric Rheumatology		1546-0096	10.1186/s12969-023-00879-8	https://ped-rheum.biomedcentral.com/articles/10.1186/s12969-023-00879-8		2023-10-17	2024-03-02 12:03:45	2024-03-02 12:03:45	2024-03-02 12:03:45	122, s12969-023-00879-8		S2	21		Pediatr Rheumatol								en					DOI.org (Crossref)
V2F46CCN	journalArticle	2019	Abbass, Hussein A.	Social Integration of Artificial Intelligence: Functions, Automation Allocation Logic and Human-Autonomy Trust	Cognitive Computation		1866-9956, 1866-9964	10.1007/s12559-018-9619-0	http://link.springer.com/10.1007/s12559-018-9619-0		2019-04	2024-03-02 12:03:48	2024-03-14 20:47:16	2024-03-02 12:03:48	159-171		2	11		Cogn Comput	Social Integration of Artificial Intelligence							en					DOI.org (Crossref)					Off-topic
4FD7SLY7	journalArticle	2010	Heerink, Marcel; Kröse, Ben; Evers, Vanessa; Wielinga, Bob	Assessing Acceptance of Assistive Social Agent Technology by Older Adults: the Almere Model	International Journal of Social Robotics		1875-4791, 1875-4805	10.1007/s12369-010-0068-5	https://link.springer.com/article/10.1007/s12369-010-0068-5		2010-12	2024-03-02 12:03:50	2024-04-08 10:30:21	2024-03-02 12:03:50	361-375		4	2		Int J of Soc Robotics	Assessing Acceptance of Assistive Social Agent Technology by Older Adults							en					DOI.org (Crossref)					Off-topic
JL8LYXU8	journalArticle	2020	Juel, William K.; Haarslev, Frederik; Ramírez, Eduardo R.; Marchetti, Emanuela; Fischer, Kerstin; Shaikh, Danish; Manoonpong, Poramate; Hauch, Christian; Bodenhagen, Leon; Krüger, Norbert	SMOOTH Robot: Design for a Novel Modular Welfare Robot	Journal of Intelligent & Robotic Systems		0921-0296, 1573-0409	10.1007/s10846-019-01104-z	http://link.springer.com/10.1007/s10846-019-01104-z		2020-04	2024-03-02 12:03:52	2024-03-14 20:25:05	2024-03-02 12:03:52	19-37		1	98		J Intell Robot Syst	SMOOTH Robot							en					DOI.org (Crossref)					Off-topic
7M83V9KS	journalArticle	2022	Johnson, Michelle J.; Mohan, Mayumi; Mendonca, Rochelle	Therapist-Patient Interactions in Task-Oriented Stroke Therapy can Guide Robot-Patient Interactions	International Journal of Social Robotics		1875-4791, 1875-4805	10.1007/s12369-022-00881-2	https://link.springer.com/10.1007/s12369-022-00881-2		2022-08	2024-03-02 12:03:54	2024-03-12 23:21:24	2024-03-02 12:03:54	1527-1546		6	14		Int J of Soc Robotics								en					DOI.org (Crossref)					Off-topic
UE3RZS3F	journalArticle	2021	Mikhailova, A. A.; Orekhova, L. S.; Dyagileva, Yu. O.; Mukhtarimova, T. I.; Pavlenko, V. B.	Reactivity of the EEG μ Rhythm on Observing and Performing Actions in Young Children with Different Levels of Receptive Speech Development	Neuroscience and Behavioral Physiology		0097-0549, 1573-899X	10.1007/s11055-020-01042-6	http://link.springer.com/10.1007/s11055-020-01042-6		2021-01	2024-03-02 12:03:55	2024-03-14 16:14:16	2024-03-02 12:03:55	85-92		1	51		Neurosci Behav Physi								en					DOI.org (Crossref)					Off-topic
G5JYX5DM	journalArticle	2021	Lyons, Joseph B.; Wynne, Kevin T.	Human-machine teaming: Evaluating dimensions using narratives	Human-Intelligent Systems Integration		2524-4876, 2524-4884	10.1007/s42454-020-00019-7	https://link.springer.com/10.1007/s42454-020-00019-7		2021-06	2024-03-02 12:03:57	2024-03-14 16:14:47	2024-03-02 12:03:57	129-137		2	3		Hum.-Intell. Syst. Integr.	Human-machine teaming							en					DOI.org (Crossref)					Off-topic
HTQR9GGD	journalArticle	2019		14. Deutscher Wirbelsäulenkongress	European Spine Journal		0940-6719, 1432-0932	10.1007/s00586-019-06170-3	http://link.springer.com/10.1007/s00586-019-06170-3		2019-11	2024-03-02 12:03:58	2024-03-02 12:03:58	2024-03-02 12:03:58	2660-2758		11	28		Eur Spine J								en					DOI.org (Crossref)
GT2WMPWB	journalArticle	2023	Sut, Dhruba Jyoti; Sethuramalingam, Prabhu	Soft Manipulator for Soft Robotic Applications: a Review	Journal of Intelligent & Robotic Systems		0921-0296, 1573-0409	10.1007/s10846-023-01877-4	https://link.springer.com/10.1007/s10846-023-01877-4		2023-05	2024-03-02 12:03:59	2024-03-12 22:31:17	2024-03-02 12:03:59	10		1	108		J Intell Robot Syst	Soft Manipulator for Soft Robotic Applications							en					DOI.org (Crossref)					Off-topic
FCX8EDH5	journalArticle	2022	Cimolato, Andrea; Driessen, Josephus J. M.; Mattos, Leonardo S.; De Momi, Elena; Laffranchi, Matteo; De Michieli, Lorenzo	EMG-driven control in lower limb prostheses: a topic-based systematic review	Journal of NeuroEngineering and Rehabilitation		1743-0003	10.1186/s12984-022-01019-1	https://jneuroengrehab.biomedcentral.com/articles/10.1186/s12984-022-01019-1	Abstract Background The inability of users to directly and intuitively control their state-of-the-art commercial prosthesis contributes to a low device acceptance rate. Since Electromyography (EMG)-based control has the potential to address those inabilities, research has flourished on investigating its incorporation in microprocessor-controlled lower limb prostheses (MLLPs). However, despite the…	2022-05-07	2024-03-02 12:04:01	2024-03-13 00:07:22	2024-03-02 12:04:01	43		1	19		J NeuroEngineering Rehabil	EMG-driven control in lower limb prostheses							en					DOI.org (Crossref)					Off-topic
LRWF5EUS	journalArticle	2024	Jimenez, Mario F.; Mello, Ricardo C.; Loterio, Flavia; Frizera-Neto, Anselmo	Multimodal Interaction Strategies for Walker-Assisted Gait: A Case Study for Rehabilitation in Post-Stroke Patients	Journal of Intelligent & Robotic Systems		0921-0296, 1573-0409	10.1007/s10846-023-02031-w	https://link.springer.com/10.1007/s10846-023-02031-w	Abstract Stroke has been considered the main cause of neuromuscular damages worldwide and one of the most common causes of walking disabilities, with approximately 60% of the individuals suffering from persistent problems in walking. These patients generally use technical aids for walking to achieve independent gait, however, when cognitive impairments are also present, conventional assistive dev…	2024-03	2024-03-02 12:04:04	2024-04-04 14:49:49	2024-03-02 12:04:04	13		1	110		J Intell Robot Syst	Multimodal Interaction Strategies for Walker-Assisted Gait							en					DOI.org (Crossref)					Off-topic
MC4E7UQG	journalArticle	2024	Silvera-Tawil, David	Robotics in Healthcare: A Survey	SN Computer Science		2661-8907	10.1007/s42979-023-02551-0	https://link.springer.com/10.1007/s42979-023-02551-0	Abstract Research and innovation in the area of robotics in healthcare has seen significant growth in recent years. Global trends indicate that patients are getting older and sicker, while demands in healthcare workers are increasing their chance of injury. Robotic technology has the potential to enable high levels of patient care, clinical productivity and safety for both patients and healthcare…	2024-01-11	2024-03-02 12:04:33	2024-03-02 12:04:33	2024-03-02 12:04:33	189		1	5		SN COMPUT. SCI.	Robotics in Healthcare							en					DOI.org (Crossref)
HZ7UV4GL	journalArticle	2007	Weinburgh, Molly	The Effect of <i>Tenebrio obscurus</i> on Elementary Preservice Teachers’ Content Knowledge, Attitudes, and Self-efficacy	Journal of Science Teacher Education		1046-560X, 1573-1847	10.1007/s10972-007-9073-4	https://www.tandfonline.com/doi/full/10.1007/s10972-007-9073-4		2007-11-07	2024-03-02 12:04:37	2024-03-02 12:04:37	2024-03-02 12:04:37	801-815		6	18		Journal of Science Teacher Education								en					DOI.org (Crossref)
3H4F8S2L	journalArticle	2018	Patil, Gaurav; Rigoli, Lillian; Richardson, Michael J.; Kumar, Manish; Lorenz, Tamara	Momentum-based trajectory planning for lower-limb exoskeletons supporting sit-to-stand transitions	International Journal of Intelligent Robotics and Applications		2366-5971, 2366-598X	10.1007/s41315-018-0044-z	http://link.springer.com/10.1007/s41315-018-0044-z		2018-06	2024-03-02 12:04:38	2024-04-17 16:25:58	2024-03-02 12:04:38	180-192		2	2		Int J Intell Robot Appl								en					DOI.org (Crossref)					Off-topic
RD44YM2P	journalArticle	2022	Fracasso, Francesca; Buchweitz, Lea; Theil, Arthur; Cesta, Amedeo; Korn, Oliver	Social Robots Acceptance and Marketability in Italy and Germany: A Cross-National Study Focusing on Assisted Living for Older Adults	International Journal of Social Robotics		1875-4791, 1875-4805	10.1007/s12369-022-00884-z	https://link.springer.com/10.1007/s12369-022-00884-z	Abstract In the last years, social robots have become a trending topic. Indeed, robots which communicate with us and mimic human behavior patterns are fascinating. However, while there is a massive body of research on their design and acceptance in different fields of application, their market potential has been rarely investigated. As their future integration in society may have a vast disruptiv…	2022-08	2024-03-02 12:04:40	2024-03-13 00:01:50	2024-03-02 12:04:40	1463-1480		6	14		Int J of Soc Robotics	Social Robots Acceptance and Marketability in Italy and Germany							en					DOI.org (Crossref)					Off-topic
MHIPX6KK	journalArticle	2020	Kapeller, Alexandra; Felzmann, Heike; Fosch-Villaronga, Eduard; Hughes, Ann-Marie	A Taxonomy of Ethical, Legal and Social Implications of Wearable Robots: An Expert Perspective	Science and Engineering Ethics		1353-3452, 1471-5546	10.1007/s11948-020-00268-4	https://link.springer.com/10.1007/s11948-020-00268-4	Abstract Wearable robots and exoskeletons are relatively new technologies designed for assisting and augmenting human motor functions. Due to their different possible design applications and their intimate connection to the human body, they come with specific ethical, legal, and social issues (ELS), which have not been much explored in the recent ELS literature. This paper draws on expert consult…	2020-12	2024-03-02 12:04:42	2024-03-14 20:24:52	2024-03-02 12:04:42	3229-3247		6	26		Sci Eng Ethics	A Taxonomy of Ethical, Legal and Social Implications of Wearable Robots							en					DOI.org (Crossref)					Off-topic
URR7XYXD	journalArticle	2019	Bodenhagen, Leon; Suvei, Stefan-Daniel; Juel, William Kristian; Brander, Erik; Krüger, Norbert	Robot technology for future welfare: meeting upcoming societal challenges – an outlook with offset in the development in Scandinavia	Health and Technology		2190-7188, 2190-7196	10.1007/s12553-019-00302-x	http://link.springer.com/10.1007/s12553-019-00302-x		2019-05	2024-03-02 12:04:44	2024-03-14 20:40:06	2024-03-02 12:04:44	197-218		3	9		Health Technol.	Robot technology for future welfare							en					DOI.org (Crossref)					Off-topic
NY5H5KQZ	journalArticle	2013	Scalzone, Franco; Tamburrini, Guglielmo	Human-robot interaction and psychoanalysis	AI & SOCIETY		0951-5666, 1435-5655	10.1007/s00146-012-0413-3	http://link.springer.com/10.1007/s00146-012-0413-3		2013-08	2024-03-02 12:04:45	2024-04-08 12:49:51	2024-03-02 12:04:45	297-307		3	28		AI & Soc								en					DOI.org (Crossref)					Off-topic
FKHESKJI	journalArticle	2022	Aggarwal, Swati; Chugh, Nupur	Review of Machine Learning Techniques for EEG Based Brain Computer Interface	Archives of Computational Methods in Engineering		1134-3060, 1886-1784	10.1007/s11831-021-09684-6	https://link.springer.com/10.1007/s11831-021-09684-6		2022-08	2024-03-02 12:04:47	2024-03-13 00:10:53	2024-03-02 12:04:47	3001-3020		5	29		Arch Computat Methods Eng								en					DOI.org (Crossref)					Off-topic
T2UHCLLK	journalArticle	2021	Dubynin, Ignat A.; Yashin, Artem S.; Velichkovsky, Boris M.; Shishkin, Sergei L.	An experimental paradigm for studying sense of agency in joint human–machine motor actions	Experimental Brain Research		0014-4819, 1432-1106	10.1007/s00221-021-06105-9	https://link.springer.com/10.1007/s00221-021-06105-9		2021-06	2024-03-02 12:04:49	2024-03-14 17:49:54	2024-03-02 12:04:49	1951-1961		6	239		Exp Brain Res								en					DOI.org (Crossref)					Off-topic
Y9XMKR3I	journalArticle	2021	Al-Qaysi, Z. T.; Ahmed, M. A.; Hammash, Nayif Mohammed; Hussein, Ahmed Faeq; Albahri, A. S.; Suzani, M. S; Al-Bander, Baidaa; Shuwandy, Moceheb Lazam; Salih, Mahmood M	Systematic review of training environments with motor imagery brain–computer interface: Coherent taxonomy, open issues and recommendation pathway solution	Health and Technology		2190-7188, 2190-7196	10.1007/s12553-021-00560-8	https://link.springer.com/10.1007/s12553-021-00560-8		2021-07	2024-03-02 12:04:50	2024-03-14 17:52:33	2024-03-02 12:04:50	783-801		4	11		Health Technol.	Systematic review of training environments with motor imagery brain–computer interface							en					DOI.org (Crossref)					Off-topic
PHN6WKDA	journalArticle	2023	Liu, Xiaolu; Zhang, Wendong; Li, Weibo; Zhang, Shaohua; Lv, Peiyuan; Yin, Yu	Effects of motor imagery based brain-computer interface on upper limb function and attention in stroke patients with hemiplegia: a randomized controlled trial	BMC Neurology		1471-2377	10.1186/s12883-023-03150-5	https://bmcneurol.biomedcentral.com/articles/10.1186/s12883-023-03150-5	Abstract Background Seeking positive and comprehensive rehabilitation methods after stroke is an urgent problem to be solved, which is very important to improve the dysfunction of stroke. The aim of this study was to investigate the effects of motor imagery-based brain-computer interface training (MI-BCI) on upper limb function and attention in stroke patients with hemiplegia. Methods Sixty strok…	2023-03-31	2024-03-02 12:04:52	2024-03-12 22:37:31	2024-03-02 12:04:52	136		1	23		BMC Neurol	Effects of motor imagery based brain-computer interface on upper limb function and attention in stroke patients with hemiplegia							en					DOI.org (Crossref)					Off-topic
9EX9HCK7	journalArticle	2017		2017 Scientific Session of the Society of American Gastrointestinal and Endoscopic Surgeons (SAGES) Houston, Texas, USA, 22–25 March 2017: Oral Presentations	Surgical Endoscopy		0930-2794, 1432-2218	10.1007/s00464-017-5444-x	http://link.springer.com/10.1007/s00464-017-5444-x		2017-03	2024-03-02 12:04:55	2024-03-02 12:04:55	2024-03-02 12:04:55	1-60		S1	31		Surg Endosc	2017 Scientific Session of the Society of American Gastrointestinal and Endoscopic Surgeons (SAGES) Houston, Texas, USA, 22–25 March 2017							en					DOI.org (Crossref)
4F6SZU3P	journalArticle	2021	Hambuchen, Kimberly; Marquez, Jessica; Fong, Terrence	A Review of NASA Human-Robot Interaction in Space	Current Robotics Reports		2662-4087	10.1007/s43154-021-00062-5	https://link.springer.com/10.1007/s43154-021-00062-5		2021-09	2024-03-02 12:04:56	2024-03-14 17:48:48	2024-03-02 12:04:56	265-272		3	2		Curr Robot Rep								en					DOI.org (Crossref)					Off-topic
RQRH2MEP	journalArticle	2011	Bohil, Corey J.; Alicea, Bradly; Biocca, Frank A.	Virtual reality in neuroscience research and therapy	Nature Reviews Neuroscience		1471-003X, 1471-0048	10.1038/nrn3122	https://www.nature.com/articles/nrn3122		2011-12	2024-03-02 12:04:58	2024-04-08 10:34:48	2024-03-02 12:04:58	752-762		12	12		Nat Rev Neurosci								en					DOI.org (Crossref)					Off-topic
WVEXNVDK	journalArticle	2022	Bardaro, Gianluca; Antonini, Alessio; Motta, Enrico	Robots for Elderly Care in the Home: A Landscape Analysis and Co-Design Toolkit	International Journal of Social Robotics		1875-4791, 1875-4805	10.1007/s12369-021-00816-3	https://link.springer.com/10.1007/s12369-021-00816-3	Abstract Over the last two decades, several deployments of robots for in-house assistance of older adults have been trialled. However, these solutions are mostly prototypes and remain unused in real-life scenarios. In this work, we review the historical and current landscape of the field, to try and understand why robots have yet to succeed as personal assistants in daily life. Our analysis focus…	2022-04	2024-03-02 12:05:00	2024-03-13 00:09:13	2024-03-02 12:05:00	657-681		3	14		Int J of Soc Robotics	Robots for Elderly Care in the Home							en					DOI.org (Crossref)					Off-topic
RSPFWRGM	journalArticle	2023	Mathewson, Kory W.; Parker, Adam S. R.; Sherstan, Craig; Edwards, Ann L.; Sutton, Richard S.; Pilarski, Patrick M.	Communicative capital: a key resource for human–machine shared agency and collaborative capacity	Neural Computing and Applications		0941-0643, 1433-3058	10.1007/s00521-022-07948-1	https://link.springer.com/10.1007/s00521-022-07948-1	Abstract In this work, we present a perspective on the role machine intelligence can play in supporting human abilities. In particular, we consider research in rehabilitation technologies such as prosthetic devices, as this domain requires tight coupling between human and machine. Taking an agent-based view of such devices, we propose that human–machine collaborations have a capacity to perform t…	2023-08	2024-03-02 12:05:03	2024-03-12 22:36:34	2024-03-02 12:05:03	16805-16819		23	35		Neural Comput & Applic	Communicative capital							en					DOI.org (Crossref)					Off-topic
VC5R895D	journalArticle	2016	Graham, H. Kerr; Rosenbaum, Peter; Paneth, Nigel; Dan, Bernard; Lin, Jean-Pierre; Damiano, Diane L.; Becher, Jules G.; Gaebler-Spira, Deborah; Colver, Allan; Reddihough, Dinah S.; Crompton, Kylie E.; Lieber, Richard L.	Cerebral palsy	Nature Reviews Disease Primers		2056-676X	10.1038/nrdp.2015.82	https://www.nature.com/articles/nrdp201582		2016-01-07	2024-03-02 12:05:06	2024-03-02 12:05:06	2024-03-02 12:05:06	15082		1	2		Nat Rev Dis Primers								en					DOI.org (Crossref)
56QHYDRM	journalArticle	2023	Anttila, Minna; Koivisto, Juha; Luoma, Minna-Liisa; Anttila, Heidi	How to adopt technologies in home care: a mixed methods study on user experiences and change of home care in Finland	BMC Health Services Research		1472-6963	10.1186/s12913-023-10368-z	https://bmchealthservres.biomedcentral.com/articles/10.1186/s12913-023-10368-z	Abstract Background There is a need for better adoption of technology to meet the needs of home care professionals, older people, and informal caregivers. Methods Mixed methods were used to describe and analyse quantitative and qualitative data in a Finnish governmental programme called KATI. The study was three-fold: it 1) listed what kinds of technologies were piloted and deployed in a national…	2023-12-02	2024-03-02 12:05:14	2024-03-12 22:51:58	2024-03-02 12:05:14	1342		1	23		BMC Health Serv Res	How to adopt technologies in home care							en					DOI.org (Crossref)					Off-topic
QZYBBTGC	journalArticle	2014	Sawers, Andrew; Ting, Lena H	Perspectives on human-human sensorimotor interactions for the design of rehabilitation robots	Journal of NeuroEngineering and Rehabilitation		1743-0003	10.1186/1743-0003-11-142	http://jneuroengrehab.biomedcentral.com/articles/10.1186/1743-0003-11-142		2014	2024-03-02 12:05:17	2024-03-02 12:05:17	2024-03-02 12:05:17	142		1	11		J NeuroEngineering Rehabil								en					DOI.org (Crossref)
SVN3FW3Q	journalArticle	2022	Alghamdi, Amani Khalaf H.; Alotaibi, Wadha Habbab	Bringing Science Fiction Story Writing to Saudi Science Education: Writing-to-Learn Exploratory Case Study	Science & Education		0926-7220, 1573-1901	10.1007/s11191-021-00254-7	https://link.springer.com/10.1007/s11191-021-00254-7		2022-04	2024-03-02 12:05:19	2024-03-13 00:09:34	2024-03-02 12:05:19	525-541		2	31		Sci & Educ	Bringing Science Fiction Story Writing to Saudi Science Education							en					DOI.org (Crossref)					Off-topic
KP9XTWKJ	journalArticle	2020	Yao, Dezhong; Zhang, Yangsong; Liu, Tiejun; Xu, Peng; Gong, Diankun; Lu, Jing; Xia, Yang; Luo, Cheng; Guo, Daqing; Dong, Li; Lai, Yongxiu; Chen, Ke; Li, Jianfu	Bacomics: a comprehensive cross area originating in the studies of various brain–apparatus conversations	Cognitive Neurodynamics		1871-4080, 1871-4099	10.1007/s11571-020-09577-7	https://link.springer.com/10.1007/s11571-020-09577-7		2020-08	2024-03-02 12:05:20	2024-03-14 20:16:12	2024-03-02 12:05:20	425-442		4	14		Cogn Neurodyn	Bacomics							en					DOI.org (Crossref)					Off-topic
P6IIBBSN	journalArticle	2017	Luu, Trieu Phat; Nakagome, Sho; He, Yongtian; Contreras-Vidal, Jose L.	Real-time EEG-based brain-computer interface to a virtual avatar enhances cortical involvement in human treadmill walking	Scientific Reports		2045-2322	10.1038/s41598-017-09187-0	https://www.nature.com/articles/s41598-017-09187-0	Abstract Recent advances in non-invasive brain-computer interface (BCI) technologies have shown the feasibility of neural decoding for both users’ gait intent and continuous kinematics. However, the dynamics of cortical involvement in human upright walking with a closed-loop BCI has not been investigated. This study aims to investigate the changes of cortical involvement in human treadmill walkin…	2017-08-21	2024-03-02 12:05:27	2024-03-02 12:05:27	2024-03-02 12:05:27	8895		1	7		Sci Rep								en					DOI.org (Crossref)
FS9KYHBU	journalArticle	2013	Ballarín-González, Borja; Thomsen, Troels Bo; Howard, Kenneth Alan	Clinical translation of RNAi-based treatments for respiratory diseases	Drug Delivery and Translational Research		2190-393X, 2190-3948	10.1007/s13346-012-0098-7	http://link.springer.com/10.1007/s13346-012-0098-7		2013-02	2024-03-02 12:05:31	2024-03-02 12:05:31	2024-03-02 12:05:31	84-99		1	3		Drug Deliv. and Transl. Res.								en					DOI.org (Crossref)
JAXQFM3C	journalArticle	2018	Arnaldi, Simone	Retooling Techno-Moral Scenarios. A Revisited Technique for Exploring Alternative Regimes of Responsibility for Human Enhancement	NanoEthics		1871-4757, 1871-4765	10.1007/s11569-018-0329-6	http://link.springer.com/10.1007/s11569-018-0329-6		2018-12	2024-03-02 12:05:33	2024-03-14 20:52:58	2024-03-02 12:05:33	283-300		3	12		Nanoethics								en					DOI.org (Crossref)					Off-topic
HWM6WWC9	journalArticle	2023	Gupta, Ankur; Vardalakis, Nikolaos; Wagner, Fabien B.	Neuroprosthetics: from sensorimotor to cognitive disorders	Communications Biology		2399-3642	10.1038/s42003-022-04390-w	https://www.nature.com/articles/s42003-022-04390-w	Abstract Neuroprosthetics is a multidisciplinary field at the interface between neurosciences and biomedical engineering, which aims at replacing or modulating parts of the nervous system that get disrupted in neurological disorders or after injury. Although neuroprostheses have steadily evolved over the past 60 years in the field of sensory and motor disorders, their application to higher-order …	2023-01-06	2024-03-02 12:05:37	2024-03-12 22:42:20	2024-03-02 12:05:37	14		1	6		Commun Biol	Neuroprosthetics							en					DOI.org (Crossref)					Off-topic
WNDX4VLE	journalArticle	2008	Giszter, Simon F.	Spinal Cord Injury: Present and Future Therapeutic Devices and Prostheses	Neurotherapeutics		18787479	10.1016/j.nurt.2007.10.062	https://linkinghub.elsevier.com/retrieve/pii/S1878747923005718		2008-01	2024-03-02 12:05:39	2024-03-02 12:05:39	2024-03-02 12:05:39	147-162		1	5		Neurotherapeutics	Spinal Cord Injury							en					DOI.org (Crossref)
Z778I7MZ	bookSection	2019	Zaroug, Abdelrahman; Proud, Jasmine K.; Lai, Daniel T. H.; Mudie, Kurt; Billing, Dan; Begg, Rezaul	Overview of Computational Intelligence (CI) Techniques for Powered Exoskeletons	Computational Intelligence in Sensor Networks	978-3-662-57275-7 978-3-662-57277-1			http://link.springer.com/10.1007/978-3-662-57277-1_15		2019	2024-03-02 12:06:14	2024-05-29 09:15:10	2024-03-02 12:06:14	353-383			776								Springer Berlin Heidelberg	Berlin, Heidelberg						DOI.org (Crossref)		Series Title: Studies in Computational Intelligence DOI: 10.1007/978-3-662-57277-1_15			Off-topic		Mishra, Bijan Bihari; Dehuri, Satchidanand; Panigrahi, Bijaya Ketan; Nayak, Ajit Kumar; Mishra, Bhabani Shankar Prasad; Das, Himansu
K6SR3BWT	bookSection	2020	Nataraj, Raviraj; Sanford, Sean; Liu, Mingxiao; Walsh, Kevin; Wilder, Samuel; Santo, Anthony; Hollinger, David	Cognitive and Physiological Intent for the Adaptation of Motor Prostheses	Advances in Motor Neuroprostheses	978-3-030-38739-6 978-3-030-38740-2			http://link.springer.com/10.1007/978-3-030-38740-2_8		2020	2024-03-02 12:06:16	2024-04-11 14:53:01	2024-03-02 12:06:16	123-153											Springer International Publishing	Cham	en					DOI.org (Crossref)		DOI: 10.1007/978-3-030-38740-2_8			Off-topic		Vinjamuri, Ramana
DW4ZPSLS	bookSection	2022	Song, Guangkui; Huang, Rui; Guo, Yongzhi; Qiu, Jing; Cheng, Hong	An EEG-EMG-Based Motor Intention Recognition for Walking Assistive Exoskeletons	Intelligent Robotics and Applications	978-3-031-13843-0 978-3-031-13844-7			https://link.springer.com/10.1007/978-3-031-13844-7_71		2022	2024-03-02 12:06:17	2024-04-11 13:46:06	2024-03-02 12:06:17	769-781			13455								Springer International Publishing	Cham	en					DOI.org (Crossref)		Series Title: Lecture Notes in Computer Science DOI: 10.1007/978-3-031-13844-7_71			Off-topic		Liu, Honghai; Yin, Zhouping; Liu, Lianqing; Jiang, Li; Gu, Guoying; Wu, Xinyu; Ren, Weihong
3BZQHU5C	bookSection	2021	Guo, Yao; Gu, Xiao; Yang, Guang-Zhong	Human–Robot Interaction for Rehabilitation Robotics	Digitalization in Healthcare	978-3-030-65895-3 978-3-030-65896-0			https://link.springer.com/10.1007/978-3-030-65896-0_23		2021	2024-03-02 12:06:19	2024-03-14 17:48:54	2024-03-02 12:06:19	269-295											Springer International Publishing	Cham	en					DOI.org (Crossref)		Series Title: Future of Business and Finance DOI: 10.1007/978-3-030-65896-0_23			Off-topic		Glauner, Patrick; Plugmann, Philipp; Lerzynski, Guido
KA6HECPP	bookSection	2015	Hochberg, C.; Schwarz, O.; Schneider, U.	Aspects of Human Engineering – Bio-optimized Design of Wearable Machines	Soft Robotics	978-3-662-44505-1 978-3-662-44506-8			https://link.springer.com/10.1007/978-3-662-44506-8_16		2015	2024-03-02 12:06:21	2024-03-02 12:06:21	2024-03-02 12:06:21	184-197											Springer Berlin Heidelberg	Berlin, Heidelberg	en					DOI.org (Crossref)		DOI: 10.1007/978-3-662-44506-8_16					Verl, Alexander; Albu-Schäffer, Alin; Brock, Oliver; Raatz, Annika
IS42RPUC	bookSection	2024	Makris, Sotiris; Michalos, George; Dimitropoulos, Nikos; Krueger, Joerg; Haninger, Kevin	Seamless Human–Robot Collaboration in Industrial Applications	CIRP Novel Topics in Production Engineering: Volume 1	978-3-031-54033-2 978-3-031-54034-9			https://link.springer.com/10.1007/978-3-031-54034-9_2		2024	2024-03-02 12:06:23	2024-04-04 14:44:30	2024-03-02 12:06:23	39-73											Springer Nature Switzerland	Cham	en					DOI.org (Crossref)		Series Title: Lecture Notes in Mechanical Engineering DOI: 10.1007/978-3-031-54034-9_2			Off-topic		Tolio, Tullio
KCBLTX7E	bookSection	2015	Klemm, William R.	Neurobiological Perspectives on Agency: Ten Axioms and Ten Propositions	Constraints of Agency	978-3-319-10129-3 978-3-319-10130-9			https://link.springer.com/10.1007/978-3-319-10130-9_4		2015	2024-03-02 12:06:24	2024-03-02 12:06:24	2024-03-02 12:06:24	51-88						Neurobiological Perspectives on Agency					Springer International Publishing	Cham	en					DOI.org (Crossref)		DOI: 10.1007/978-3-319-10130-9_4					Gruber, Craig W.; Clark, Matthew G.; Klempe, Sven Hroar; Valsiner, Jaan
72AE4A5S	bookSection	2019	Baulig, Gerald; Gulde, Thomas; Curio, Cristóbal	Adapting Egocentric Visual Hand Pose Estimation Towards a Robot-Controlled Exoskeleton	Computer Vision – ECCV 2018 Workshops	978-3-030-11023-9 978-3-030-11024-6			https://link.springer.com/10.1007/978-3-030-11024-6_16		2019	2024-03-02 12:06:27	2024-03-02 12:06:27	2024-03-02 12:06:27	241-256			11134								Springer International Publishing	Cham	en					DOI.org (Crossref)		Series Title: Lecture Notes in Computer Science DOI: 10.1007/978-3-030-11024-6_16					Leal-Taixé, Laura; Roth, Stefan
TB8SXLYP	bookSection	2023	Kahali, S.; Ngo, T.; Mandahar, T. S.; Martínez-Bueno, E.; Guerrero-Rosado, O.; López-Carral, H.; Freire, I. T.; Mura, A.; Verschure, P. F. M. J.	Distributed Adaptive Control for Virtual Cyborgs: A Case Study for Personalized Rehabilitation	Biomimetic and Biohybrid Systems	978-3-031-38856-9 978-3-031-38857-6			https://link.springer.com/10.1007/978-3-031-38857-6_2		2023	2024-03-02 12:06:29	2024-03-12 22:39:29	2024-03-02 12:06:29	16-32			14157			Distributed Adaptive Control for Virtual Cyborgs					Springer Nature Switzerland	Cham	en					DOI.org (Crossref)		Series Title: Lecture Notes in Computer Science DOI: 10.1007/978-3-031-38857-6_2			Off-topic		Meder, Fabian; Hunt, Alexander; Margheri, Laura; Mura, Anna; Mazzolai, Barbara
7S9TAY9T	bookSection	2016	Bergamasco, Massimo; Herr, Hugh	Human–Robot Augmentation	Springer Handbook of Robotics	978-3-319-32550-7 978-3-319-32552-1			https://link.springer.com/10.1007/978-3-319-32552-1_70		2016	2024-03-02 12:06:32	2024-03-02 12:06:32	2024-03-02 12:06:32	1875-1906											Springer International Publishing	Cham	en					DOI.org (Crossref)		Series Title: Springer Handbooks DOI: 10.1007/978-3-319-32552-1_70					Siciliano, Bruno; Khatib, Oussama
ZSPQICTB	bookSection	2015	Harrison, David W.	Sensation and Perception: Second Functional Unit Revisited	Brain Asymmetry and Neural Systems	978-3-319-13068-2 978-3-319-13069-9			https://link.springer.com/10.1007/978-3-319-13069-9_8		2015	2024-03-02 12:06:33	2024-03-02 12:06:33	2024-03-02 12:06:33	85-154						Sensation and Perception					Springer International Publishing	Cham	en					DOI.org (Crossref)		DOI: 10.1007/978-3-319-13069-9_8										Harrison, David W.
LFFBZBF9	bookSection	2022	Pino, Angie; Múnera, Marcela; Cifuentes, Carlos A.	Serious Games in Robot-Assisted Rehabilitation Therapy for Neurological Patients	Interfacing Humans and Robots for Gait Assistance and Rehabilitation	978-3-030-79629-7 978-3-030-79630-3			https://link.springer.com/10.1007/978-3-030-79630-3_12		2022	2024-03-02 12:06:35	2024-03-12 23:07:06	2024-03-02 12:06:35	309-329											Springer International Publishing	Cham	en					DOI.org (Crossref)		DOI: 10.1007/978-3-030-79630-3_12			Off-topic							Cifuentes, Carlos A.; Múnera, Marcela
TZNN9FD9	bookSection	2014	Lockard, Elizabeth Song	Alternative Technological Interfaces with the Space Environment	Human Migration to Space	978-3-319-05929-7 978-3-319-05930-3			https://link.springer.com/10.1007/978-3-319-05930-3_4		2014	2024-03-02 12:06:36	2024-03-02 12:06:36	2024-03-02 12:06:36	81-124											Springer International Publishing	Cham	en					DOI.org (Crossref)		Series Title: Springer Theses DOI: 10.1007/978-3-319-05930-3_4										Lockard, Elizabeth Song
HHP56ZQG	bookSection	2013	Moxon, Karen A.	Neurorobotics: Opening Novel Lines of Communication Between Populations of Single Neurons and External Devices	Neural Engineering	978-1-4614-5226-3 978-1-4614-5227-0			https://link.springer.com/10.1007/978-1-4614-5227-0_3		2013	2024-03-02 12:06:38	2024-04-10 10:11:42	2024-03-02 12:06:38	153-221						Neurorobotics					Springer US	Boston, MA	en					DOI.org (Crossref)		DOI: 10.1007/978-1-4614-5227-0_3			Off-topic		He, Bin
KYQTWEMP	bookSection	2022	Clark, Elizabeth; Czaplewski, Adrienne; Nguyen, Khoa; Pasciucco, Patrick; Rios, Marimar; Korostenskaja, Milena	Establishing Clinical Protocols for BCI-Based Motor Rehabilitation in Individuals Post Stroke - The Impact of Feedback Type and Selected Outcome Measures: A Systematic Review	HCI International 2022 - Late Breaking Papers. Multimodality in Advanced Interaction Environments	978-3-031-17617-3 978-3-031-17618-0			https://link.springer.com/10.1007/978-3-031-17618-0_27		2022	2024-03-02 12:06:40	2024-03-13 00:07:16	2024-03-02 12:06:40	371-390			13519			Establishing Clinical Protocols for BCI-Based Motor Rehabilitation in Individuals Post Stroke - The Impact of Feedback Type and Selected Outcome Measures					Springer Nature Switzerland	Cham	en					DOI.org (Crossref)		Series Title: Lecture Notes in Computer Science DOI: 10.1007/978-3-031-17618-0_27			Off-topic		Kurosu, Masaaki; Yamamoto, Sakae; Mori, Hirohiko; Schmorrow, Dylan D.; Fidopiastis, Cali M.; Streitz, Norbert A.; Konomi, Shin'ichi
YSZZ4XAE	bookSection	2021	Khamis, Alaa	Smart Mobility: Technology Enablers	Smart Mobility	978-1-4842-7100-1 978-1-4842-7101-8			https://link.springer.com/10.1007/978-1-4842-7101-8_4		2021	2024-03-02 12:06:42	2024-03-14 16:45:05	2024-03-02 12:06:42	75-102						Smart Mobility					Apress	Berkeley, CA	en					DOI.org (Crossref)		DOI: 10.1007/978-1-4842-7101-8_4			Off-topic							Khamis, Alaa
7RYCP7QL	bookSection	2024	Lasić, Slaven; Đerke, Filip; Bašić, Silvio; Demarin, Vida	Brain Computer Interface in Neurology: The Future of Neurorestoration, the Possibilities and Perils. A Narrative Review	Advances in Biomedical and Veterinary Engineering	978-3-031-42242-3 978-3-031-42243-0			https://link.springer.com/10.1007/978-3-031-42243-0_2		2024	2024-03-02 12:06:44	2024-03-12 21:36:59	2024-03-02 12:06:44	19-34			90			Brain Computer Interface in Neurology					Springer Nature Switzerland	Cham	en					DOI.org (Crossref)		Series Title: IFMBE Proceedings DOI: 10.1007/978-3-031-42243-0_2			Off-topic		Bonačić Bartolin, Petra; Magjarević, Ratko; Allen, Matthew; Sutcliffe, Michael
A5RTNUUL	bookSection	2023	Ganesh, G.	Jizai Bodies: A New Generation of Human–Machine Interactions	Theory of JIZAI Body	978-981-99-2002-0 978-981-99-2003-7			https://link.springer.com/10.1007/978-981-99-2003-7_4		2023	2024-03-02 12:06:45	2024-03-12 22:44:02	2024-03-02 12:06:45	57-67						Jizai Bodies					Springer Nature Singapore	Singapore	en					DOI.org (Crossref)		DOI: 10.1007/978-981-99-2003-7_4			Off-topic		Inami, Masahiko
FVLMKL6F	bookSection	2020	Onofrio, Rossella; Gandolla, Marta; Lettieri, Emanuele; Pedrocchi, Alessandra Giulia	Acceptance Model of an Innovative Assistive Technology by Neurological Patients with a Motor Disability of Their Upper Limb	Advances in Usability, User Experience, Wearable and Assistive Technology	978-3-030-51827-1 978-3-030-51828-8			http://link.springer.com/10.1007/978-3-030-51828-8_120		2020	2024-03-02 12:06:47	2024-03-14 20:21:35	2024-03-02 12:06:47	907-913			1217								Springer International Publishing	Cham	en					DOI.org (Crossref)		Series Title: Advances in Intelligent Systems and Computing DOI: 10.1007/978-3-030-51828-8_120			Off-topic		Ahram, Tareq; Falcão, Christianne
DEHINT2V	bookSection	2020	Zhao, Donghui; Yang, Junyou; Sun, Yizhen; Feng, Jiawei; Hiroshi, Yokoi	A Novel Auxiliary Strategy with Compliance and Safety for Walking Rehabilitation Training Robot	Robotics and Rehabilitation Intelligence	978-981-334-931-5 978-981-334-932-2			https://link.springer.com/10.1007/978-981-33-4932-2_7		2020	2024-03-02 12:06:49	2024-03-14 20:14:37	2024-03-02 12:06:49	93-104			1336								Springer Singapore	Singapore	en					DOI.org (Crossref)		Series Title: Communications in Computer and Information Science DOI: 10.1007/978-981-33-4932-2_7			Off-topic		Qian, Jianhua; Liu, Honghai; Cao, Jiangtao; Zhou, Dalin
7AQ5TSRR	bookSection	2014	Schulze-Makuch, Dirk	Alien Encounter	Alien Encounter	978-3-319-01960-4 978-3-319-01961-1			https://link.springer.com/10.1007/978-3-319-01961-1_1		2014	2024-03-02 12:06:51	2024-03-02 12:06:51	2024-03-02 12:06:51	3-221											Springer International Publishing	Cham	en					DOI.org (Crossref)		Series Title: Science and Fiction DOI: 10.1007/978-3-319-01961-1_1										Schulze-Makuch, Dirk
HY4CYCSB	bookSection	2023	Guda, V. K; Mugisha, S.; Chevallereau, C.; Chablat, D.	Introduction of a Cobot as Intermittent Haptic Contact Interfaces in Virtual Reality	Digital Human Modeling and Applications in Health, Safety, Ergonomics and Risk Management	978-3-031-35740-4 978-3-031-35741-1			https://link.springer.com/10.1007/978-3-031-35741-1_36		2023	2024-03-02 12:06:52	2024-03-12 22:43:27	2024-03-02 12:06:52	497-509			14028								Springer Nature Switzerland	Cham	en					DOI.org (Crossref)		Series Title: Lecture Notes in Computer Science DOI: 10.1007/978-3-031-35741-1_36			Off-topic		Duffy, Vincent G.
3QVY4XLY	bookSection	2007	Fikkert, Wim; D’Ambros, Marco; Bierz, Torsten; Jankun-Kelly, T. J.	Interacting with Visualizations	Human-Centered Visualization Environments	978-3-540-71948-9			http://link.springer.com/10.1007/978-3-540-71949-6_3		2007	2024-03-02 12:06:58	2024-03-02 12:06:58	2024-03-02 12:06:58	77-162			4417								Springer Berlin Heidelberg	Berlin, Heidelberg	en					DOI.org (Crossref)		Series Title: Lecture Notes in Computer Science DOI: 10.1007/978-3-540-71949-6_3					Kerren, Andreas; Ebert, Achim; Meyer, Jörg
XMW4JIIZ	bookSection	2013	Li, Zhi; Kim, Hyunchul; Milutinović, Dejan; Rosen, Jacob	Synthesizing Redundancy Resolution Criteria of the Human Arm Posture in Reaching Movements	Redundancy in Robot Manipulators and Multi-Robot Systems	978-3-642-33970-7 978-3-642-33971-4			https://link.springer.com/10.1007/978-3-642-33971-4_12		2013	2024-03-02 12:07:05	2024-03-02 12:07:05	2024-03-02 12:07:05	201-240			57								Springer Berlin Heidelberg	Berlin, Heidelberg	en					DOI.org (Crossref)		Series Title: Lecture Notes in Electrical Engineering DOI: 10.1007/978-3-642-33971-4_12					Milutinović, Dejan; Rosen, Jacob
3H4MCPJS	bookSection	2018	Harrison Dinniss, Heather A.; Kleffner, Jann K.	Soldier 2.0: Military Human Enhancement and International Law	Dehumanization of Warfare	978-3-319-67264-9 978-3-319-67266-3			http://link.springer.com/10.1007/978-3-319-67266-3_10		2018	2024-03-02 12:07:06	2024-03-14 20:52:00	2024-03-02 12:07:06	163-205						Soldier 2.0					Springer International Publishing	Cham	en					DOI.org (Crossref)		DOI: 10.1007/978-3-319-67266-3_10			Off-topic		Heintschel Von Heinegg, Wolff; Frau, Robert; Singer, Tassilo
2IY35262	bookSection	2021	Khamis, Alaa	Smart Mobility: Foundational Technologies	Smart Mobility	978-1-4842-7100-1 978-1-4842-7101-8			https://link.springer.com/10.1007/978-1-4842-7101-8_3		2021	2024-03-02 12:07:07	2024-03-14 16:45:06	2024-03-02 12:07:07	21-73						Smart Mobility					Apress	Berkeley, CA	en					DOI.org (Crossref)		DOI: 10.1007/978-1-4842-7101-8_3			Off-topic							Khamis, Alaa
AF323LRU	bookSection	2020	Sanz-Merodio, Daniel; Puyuelo, Gonzalo; Ganguly, Amartya; Garces, Elena; Goñi, Ane; Garcia, Elena	EXOtrainer Project Clinical Evaluation of Gait Training with Exoskeleton in Children with Spinal Muscular Atrophy	Advances in Robotics Research: From Lab to Market	978-3-030-22326-7 978-3-030-22327-4			http://link.springer.com/10.1007/978-3-030-22327-4_10		2020	2024-03-02 12:07:09	2024-03-14 20:20:51	2024-03-02 12:07:09	211-227			132								Springer International Publishing	Cham	en					DOI.org (Crossref)		Series Title: Springer Tracts in Advanced Robotics DOI: 10.1007/978-3-030-22327-4_10			Off-topic		Grau, Antoni; Morel, Yannick; Puig-Pey, Ana; Cecchi, Francesca
BAS242WB	bookSection	2008	Ritchie, James M.; Lim, Theodore; Sung, R. S.; Corney, Jonathan. R.; Rea, H.	The Analysis of Design and Manufacturing Tasks Using Haptic and Immersive VR - Some Case Studies'	Product Engineering	978-1-4020-8199-6 978-1-4020-8200-9			http://link.springer.com/10.1007/978-1-4020-8200-9_27		2008	2024-03-02 12:07:11	2024-03-02 12:07:11	2024-03-02 12:07:11	507-522											Springer Netherlands	Dordrecht	en					DOI.org (Crossref)		DOI: 10.1007/978-1-4020-8200-9_27					Talaba, Doru; Amditis, Angelos
JCYKC388	bookSection	2017	Yang, Zhiyong; Gu, Wenjin; Zhang, Jing; Gui, Lihua	Model of Exoskeleton Suit	Force Control Theory and Method of Human Load Carrying Exoskeleton Suit	978-3-662-54142-5 978-3-662-54144-9			http://link.springer.com/10.1007/978-3-662-54144-9_2		2017	2024-03-02 12:07:14	2024-03-02 12:07:14	2024-03-02 12:07:14	45-72											Springer Berlin Heidelberg	Berlin, Heidelberg	en					DOI.org (Crossref)		DOI: 10.1007/978-3-662-54144-9_2										Yang, Zhiyong; Gu, Wenjin; Zhang, Jing; Gui, Lihua
I33JP32C	bookSection	2020	Fang, Bin; Sun, Fuchun; Liu, Huaping; Liu, Chunfang; Guo, Di	Introduction	Wearable Technology for Robotic Manipulation and Learning	978-981-15-5123-9 978-981-15-5124-6			http://link.springer.com/10.1007/978-981-15-5124-6_1		2020	2024-03-02 12:07:16	2024-03-02 12:07:16	2024-03-02 12:07:16	3-30											Springer Singapore	Singapore	en					DOI.org (Crossref)		DOI: 10.1007/978-981-15-5124-6_1										Fang, Bin; Sun, Fuchun; Liu, Huaping; Liu, Chunfang; Guo, Di
JRZW6KVI	bookSection	2021	Dominoni, Annalisa	Space Design Between Research, Project and Education	Design of Supporting Systems for Life in Outer Space	978-3-030-60941-2 978-3-030-60942-9			https://link.springer.com/10.1007/978-3-030-60942-9_4		2021	2024-03-02 12:07:17	2024-03-14 17:50:05	2024-03-02 12:07:17	111-209											Springer International Publishing	Cham	en					DOI.org (Crossref)		Series Title: Research for Development DOI: 10.1007/978-3-030-60942-9_4			Off-topic							Dominoni, Annalisa
2CSEA6TK	bookSection	2022	Dehghani-Sanij, Abbas; Martinez-Hernandez, Uriel	Applied Sensor Technologies	EcoMechatronics	978-3-031-07554-4 978-3-031-07555-1			https://link.springer.com/10.1007/978-3-031-07555-1_6		2022	2024-03-02 12:07:19	2024-03-13 00:06:52	2024-03-02 12:07:19	85-99											Springer International Publishing	Cham	en					DOI.org (Crossref)		DOI: 10.1007/978-3-031-07555-1_6			Off-topic		Hehenberger, Peter; Habib, Maki; Bradley, David
LV66QQF4	bookSection	2023	Lee, John D.; Seppelt, Bobbie D.	Design for Human-Automation and Human-Autonomous Systems	Springer Handbook of Automation	978-3-030-96728-4 978-3-030-96729-1			https://link.springer.com/10.1007/978-3-030-96729-1_19		2023	2024-03-02 12:07:21	2024-03-12 22:39:00	2024-03-02 12:07:21	433-455											Springer International Publishing	Cham	en					DOI.org (Crossref)		Series Title: Springer Handbooks DOI: 10.1007/978-3-030-96729-1_19			Off-topic		Nof, Shimon Y.
3W7DALDF	bookSection	2015	Leeb, Robert; Chavarriaga, Ricardo; Perdikis, Serafeim; Iturrate, Iñaki; Millán, José D. R.	Moving Brain-Controlled Devices Outside the Lab: Principles and Applications	Recent Progress in Brain and Cognitive Engineering	978-94-017-7238-9 978-94-017-7239-6			https://link.springer.com/10.1007/978-94-017-7239-6_6		2015	2024-03-02 12:07:23	2024-03-02 12:07:23	2024-03-02 12:07:23	73-94			5			Moving Brain-Controlled Devices Outside the Lab					Springer Netherlands	Dordrecht	en					DOI.org (Crossref)		Series Title: Trends in Augmentation of Human Performance DOI: 10.1007/978-94-017-7239-6_6					Lee, Seong-Whan; Bülthoff, Heinrich H.; Müller, Klaus-Robert
V2NDIXG2	bookSection	2019	Riedl, Rupert	The Systems of Explanation and Understanding	Structures of Complexity	978-3-030-13063-3 978-3-030-13064-0			http://link.springer.com/10.1007/978-3-030-13064-0_5		2019	2024-03-02 12:07:24	2024-03-14 20:33:42	2024-03-02 12:07:24	181-218											Springer International Publishing	Cham	en					DOI.org (Crossref)		DOI: 10.1007/978-3-030-13064-0_5			Off-topic							Riedl, Rupert
G7B66Z9A	bookSection	2015	Gamberini, Luciano; Spagnolli, Anna; Blankertz, Benjamin; Kaski, Samuel; Freeman, Jonathan; Acqualagna, Laura; Barral, Oswald; Bellio, Maura; Chech, Luca; Eugster, Manuel; Ferrari, Eva; Negri, Paolo; Orso, Valeria; Pluchino, Patrik; Minelle, Filippo; Serim, Bariş; Wenzel, Markus; Jacucci, Giulio	Developing a Symbiotic System for Scientific Information Seeking: The MindSee Project	Symbiotic Interaction	978-3-319-24916-2 978-3-319-24917-9			http://link.springer.com/10.1007/978-3-319-24917-9_7		2015	2024-03-02 12:07:26	2024-03-02 12:07:26	2024-03-02 12:07:26	68-80			9359			Developing a Symbiotic System for Scientific Information Seeking					Springer International Publishing	Cham						DOI.org (Crossref)		Series Title: Lecture Notes in Computer Science DOI: 10.1007/978-3-319-24917-9_7					Blankertz, Benjamin; Jacucci, Giulio; Gamberini, Luciano; Spagnolli, Anna; Freeman, Jonathan
FEIZEC6A	bookSection	2009	McBride, J. R.; Ivan, J. C.; Rhode, D. S.; Rupp, J. D.; Rupp, M. Y.; Higgins, J. D.; Turner, D. D.; Eustice, R. M.	A Perspective on Emerging Automotive Safety Applications, Derived from Lessons Learned through Participation in the DARPA Grand Challenges	The DARPA Urban Challenge	978-3-642-03990-4 978-3-642-03991-1			http://link.springer.com/10.1007/978-3-642-03991-1_13		2009	2024-03-02 12:07:27	2024-03-02 14:12:54	2024-03-02 12:07:27	549-593			56								Springer Berlin Heidelberg	Berlin, Heidelberg	en					DOI.org (Crossref)		Series Title: Springer Tracts in Advanced Robotics DOI: 10.1007/978-3-642-03991-1_13			Off-topic		Buehler, Martin; Iagnemma, Karl; Singh, Sanjiv	Siciliano, Bruno; Khatib, Oussama; Groen, Frans
8K2XED5F	bookSection	2023	Mello, Ricardo C.; Ribeiro, Moises R. N.; Frizera-Neto, Anselmo	Offloading Robots’ Processing to the Cloud	Implementing Cloud Robotics for Practical Applications	978-3-031-16907-6 978-3-031-16908-3			https://link.springer.com/10.1007/978-3-031-16908-3_2		2023	2024-03-02 12:07:34	2024-03-12 22:35:53	2024-03-02 12:07:34	13-33			152								Springer International Publishing	Cham	en					DOI.org (Crossref)		Series Title: Springer Tracts in Advanced Robotics DOI: 10.1007/978-3-031-16908-3_2			Off-topic							Mello, Ricardo C.; Ribeiro, Moises R. N.; Frizera-Neto, Anselmo
MQBRBNXP	bookSection	2009	Vatavu, Radu-Daniel	Interfaces That Should Feel Right: Natural Interaction with Multimedia Information	Recent Advances in Multimedia Signal Processing and Communications	978-3-642-02899-1 978-3-642-02900-4			http://link.springer.com/10.1007/978-3-642-02900-4_7		2009	2024-03-02 12:07:36	2024-03-26 11:49:16	2024-03-02 12:07:36	145-170			231			Interfaces That Should Feel Right					Springer Berlin Heidelberg	Berlin, Heidelberg						DOI.org (Crossref)		Series Title: Studies in Computational Intelligence DOI: 10.1007/978-3-642-02900-4_7			Off-topic		Grgic, Mislav; Delac, Kresimir; Ghanbari, Mohammed	Kacprzyk, Janusz
RZHHJ8S3	bookSection	2019	Jarvis, Liam	Body-Swapping: Self-Attribution and Body Transfer Illusions (BTIs)	Immersive Embodiment	978-3-030-27970-7 978-3-030-27971-4			http://link.springer.com/10.1007/978-3-030-27971-4_4		2019	2024-03-02 12:07:37	2024-03-14 20:37:40	2024-03-02 12:07:37	99-154						Body-Swapping					Springer International Publishing	Cham	en					DOI.org (Crossref)		DOI: 10.1007/978-3-030-27971-4_4			Off-topic							Jarvis, Liam
2JEG8IHZ	bookSection	2019	Farazi, Hafez; Ficht, Grzegorz; Allgeuer, Philipp; Pavlichenko, Dmytro; Rodriguez, Diego; Brandenburger, André; Hosseini, Mojtaba; Behnke, Sven	NimbRo Robots Winning RoboCup 2018 Humanoid AdultSize Soccer Competitions	RoboCup 2018: Robot World Cup XXII	978-3-030-27543-3 978-3-030-27544-0			https://link.springer.com/10.1007/978-3-030-27544-0_36		2019	2024-03-02 12:07:39	2024-03-14 20:38:38	2024-03-02 12:07:39	436-449			11374								Springer International Publishing	Cham	en					DOI.org (Crossref)		Series Title: Lecture Notes in Computer Science DOI: 10.1007/978-3-030-27544-0_36			Off-topic		Holz, Dirk; Genter, Katie; Saad, Maarouf; Von Stryk, Oskar
GLEYFG56	bookSection	2021	Onose, Gelu; Morcov, Maria Veronica; Sporea, Corina; Mirea, Andrada; Ciobanu, Vlad	Augmentation and Rehabilitation with Active Orthotic Devices	Modern Approaches to Augmentation of Brain Function	978-3-030-54563-5 978-3-030-54564-2			https://link.springer.com/10.1007/978-3-030-54564-2_24		2021	2024-03-02 12:07:45	2024-03-14 16:02:40	2024-03-02 12:07:45	521-548											Springer International Publishing	Cham	en					DOI.org (Crossref)		Series Title: Contemporary Clinical Neuroscience DOI: 10.1007/978-3-030-54564-2_24			Off-topic		Opris, Ioan; A. Lebedev, Mikhail; F. Casanova, Manuel
ZEPLKBB5	bookSection	2015	Payr, Sabine	Towards Human–Robot Interaction Ethics	A Construction Manual for Robots' Ethical Systems	978-3-319-21547-1 978-3-319-21548-8			https://link.springer.com/10.1007/978-3-319-21548-8_3		2015	2024-03-02 12:07:47	2024-03-02 12:07:47	2024-03-02 12:07:47	31-62											Springer International Publishing	Cham	en					DOI.org (Crossref)		Series Title: Cognitive Technologies DOI: 10.1007/978-3-319-21548-8_3					Trappl, Robert
2JR7T9QX	bookSection	2022	Chanda, Abhra; Das, Sourav; Ghosh, Tuhin	A General Introduction to the Concept of Blue Carbon	Blue Carbon Dynamics of the Indian Ocean	978-3-030-96557-0 978-3-030-96558-7			https://link.springer.com/10.1007/978-3-030-96558-7_1		2022	2024-03-02 12:07:48	2024-03-02 14:10:40	2024-03-02 12:07:48	1-36											Springer International Publishing	Cham	en					DOI.org (Crossref)		DOI: 10.1007/978-3-030-96558-7_1			Off-topic		Chanda, Abhra; Das, Sourav; Ghosh, Tuhin
VWGBLHYF	bookSection	2007	Broadhurst, Susan	Live Performance and the Digital	Digital Practices	978-1-349-36289-9 978-0-230-58984-1			http://link.springer.com/10.1057/9780230589841_4		2007	2024-03-02 12:07:50	2024-03-02 12:07:50	2024-03-02 12:07:50	69-98											Palgrave Macmillan UK	London	en					DOI.org (Crossref)		DOI: 10.1057/9780230589841_4										Broadhurst, Susan
JI3BEDYX	bookSection	2016	Billard, Aude G.; Calinon, Sylvain; Dillmann, Rüdiger	Learning from Humans	Springer Handbook of Robotics	978-3-319-32550-7 978-3-319-32552-1			https://link.springer.com/10.1007/978-3-319-32552-1_74		2016	2024-03-02 12:07:51	2024-03-02 12:07:51	2024-03-02 12:07:51	1995-2014											Springer International Publishing	Cham	en					DOI.org (Crossref)		Series Title: Springer Handbooks DOI: 10.1007/978-3-319-32552-1_74					Siciliano, Bruno; Khatib, Oussama
456RZ2SA	bookSection	2020	Weinberg, Gil; Bretan, Mason; Hoffman, Guy; Driscoll, Scott	“Wear it”—Wearable Robotic Musicians	Robotic Musicianship	978-3-030-38929-1 978-3-030-38930-7			http://link.springer.com/10.1007/978-3-030-38930-7_7		2020	2024-03-02 12:07:53	2024-03-14 20:16:29	2024-03-02 12:07:53	213-254			8								Springer International Publishing	Cham	en					DOI.org (Crossref)		Series Title: Automation, Collaboration, & E-Services DOI: 10.1007/978-3-030-38930-7_7			Off-topic							Weinberg, Gil; Bretan, Mason; Hoffman, Guy; Driscoll, Scott
5VJ65WCW	bookSection	2022	Lloyd, Nathan; Khuman, Arjab Singh	AI in Healthcare: Malignant or Benign?	Artificial Intelligence in Healthcare	978-981-19-5271-5 978-981-19-5272-2			https://link.springer.com/10.1007/978-981-19-5272-2_1		2022	2024-03-02 12:07:54	2024-03-12 23:08:42	2024-03-02 12:07:54	1-45						AI in Healthcare					Springer Nature Singapore	Singapore	en					DOI.org (Crossref)		Series Title: Brain Informatics and Health DOI: 10.1007/978-981-19-5272-2_1			Off-topic		Chen, Tianhua; Carter, Jenny; Mahmud, Mufti; Khuman, Arjab Singh
B4SLH57D	bookSection	2023	Palacios, Manuela	THE GENRES OF FOREIGNNESS	Us & Them: Women Writers’ Discourses on Foreignness	978-3-7329-8980-5			https://link.springer.com/10.57088/978-3-7329-8980-5_2		2023	2024-03-02 12:07:56	2024-03-12 22:35:18	2024-03-02 12:07:56	25-168			8								Frank & Timme GmbH	Berlin	en					DOI.org (Crossref)		Series Title: iBroLiT – Estudos Iberorrománicos de Literatura e Tradutoloxía. Ibero-Romance Studies in Literature and Translatology DOI: 10.57088/978-3-7329-8980-5_2			Off-topic							Palacios, Manuela
IGQZY2WK	bookSection	2022	Rosenberg, Louis B.	Augmented Reality: Reflections at Thirty Years	Proceedings of the Future Technologies Conference (FTC) 2021, Volume 1	978-3-030-89905-9 978-3-030-89906-6			https://link.springer.com/10.1007/978-3-030-89906-6_1		2022	2024-03-02 12:07:57	2024-03-12 23:06:36	2024-03-02 12:07:57	1-11			358			Augmented Reality					Springer International Publishing	Cham	en					DOI.org (Crossref)		Series Title: Lecture Notes in Networks and Systems DOI: 10.1007/978-3-030-89906-6_1			Off-topic		Arai, Kohei
JA2BP7HP	bookSection	2018	Pepe, Jacopo Maria	Eurasian Transport Integration Beyond Energy: Geoeconomic Transformation and Geostrategic Response	Beyond Energy	978-3-658-20191-3 978-3-658-20192-0			http://link.springer.com/10.1007/978-3-658-20192-0_5		2018	2024-03-02 12:07:59	2024-03-14 20:49:27	2024-03-02 12:07:59	247-430						Eurasian Transport Integration Beyond Energy					Springer Fachmedien Wiesbaden	Wiesbaden	en					DOI.org (Crossref)		DOI: 10.1007/978-3-658-20192-0_5			Off-topic							Pepe, Jacopo Maria
2KLDDTDB	bookSection	2011	De Mauro, Alessandro; Ardanza, Aitor; Chen, Chao; Carrasco, Eduardo; Oyarzun, David; Torricelli, Diego; Rajasekharan, Shabs; Pons, Josè Luis; Gil-Agudo, Ángel; Esnal, Julián Flórez	Virtual Reality and Hybrid Technology for Neurorehabilitations	Computational Science and Its Applications - ICCSA 2011	978-3-642-21897-2 978-3-642-21898-9			http://link.springer.com/10.1007/978-3-642-21898-9_48		2011	2024-03-02 12:08:00	2024-03-02 12:08:00	2024-03-02 12:08:00	582-591			6785								Springer Berlin Heidelberg	Berlin, Heidelberg						DOI.org (Crossref)		Series Title: Lecture Notes in Computer Science DOI: 10.1007/978-3-642-21898-9_48					Murgante, Beniamino; Gervasi, Osvaldo; Iglesias, Andrés; Taniar, David; Apduhan, Bernady O.
9LJJE9W8	bookSection	2016	Bihlmaier, Andreas	Endoscope Robots and Automated Camera Guidance	Learning Dynamic Spatial Relations	978-3-658-14913-0 978-3-658-14914-7			http://link.springer.com/10.1007/978-3-658-14914-7_2		2016	2024-03-02 12:08:02	2024-03-02 12:08:02	2024-03-02 12:08:02	23-102											Springer Fachmedien Wiesbaden	Wiesbaden	en					DOI.org (Crossref)		DOI: 10.1007/978-3-658-14914-7_2										Bihlmaier, Andreas
U8WY3QE5	bookSection	2020	Eun, Jung-Chul	Types and Requirements of Materials and Corrosion	Handbook of Engineering Practice of Materials and Corrosion	978-3-030-36429-8 978-3-030-36430-4			http://link.springer.com/10.1007/978-3-030-36430-4_2		2020	2024-03-02 12:08:03	2024-03-14 20:28:25	2024-03-02 12:08:03	117-505											Springer International Publishing	Cham	en					DOI.org (Crossref)		DOI: 10.1007/978-3-030-36430-4_2			Off-topic							Eun, Jung-Chul
G889SI29	bookSection	2022	Rocha, Tânia; Carvalho, Diana; Letra, Pedro; Reis, Arsénio; Barroso, João	BCI: Technologies and Applications Review and Toolkit Proposal	Multimedia Communications, Services and Security	978-3-031-20214-8 978-3-031-20215-5			https://link.springer.com/10.1007/978-3-031-20215-5_11		2022	2024-03-02 12:08:04	2024-03-12 23:06:37	2024-03-02 12:08:04	126-143			1689			BCI					Springer International Publishing	Cham	en					DOI.org (Crossref)		Series Title: Communications in Computer and Information Science DOI: 10.1007/978-3-031-20215-5_11			Off-topic		Dziech, Andrzej; Mees, Wim; Niemiec, Marcin
DPR2NQC2	bookSection	2020	Baraka, Kim; Alves-Oliveira, Patrícia; Ribeiro, Tiago	An Extended Framework for Characterizing Social Robots	Human-Robot Interaction	978-3-030-42306-3 978-3-030-42307-0			http://link.springer.com/10.1007/978-3-030-42307-0_2		2020	2024-03-02 12:08:06	2024-03-14 20:30:20	2024-03-02 12:08:06	21-64			12								Springer International Publishing	Cham	en					DOI.org (Crossref)		Series Title: Springer Series on Bio- and Neurosystems DOI: 10.1007/978-3-030-42307-0_2			Off-topic		Jost, Céline; Le Pévédic, Brigitte; Belpaeme, Tony; Bethel, Cindy; Chrysostomou, Dimitrios; Crook, Nigel; Grandgeorge, Marine; Mirnig, Nicole
QFXXKNPS	bookSection	2022	Veluri, Ravi Kishore; Sree, S. Rama; Vanathi, A.; Aparna, G.; Vaidya, S. Prasanth	Hand Gesture Mapping Using MediaPipe Algorithm	Proceedings of Third International Conference on Communication, Computing and Electronics Systems	978-981-16-8861-4 978-981-16-8862-1			https://link.springer.com/10.1007/978-981-16-8862-1_39		2022	2024-03-02 12:08:14	2024-03-12 23:04:17	2024-03-02 12:08:14	597-614			844								Springer Singapore	Singapore	en					DOI.org (Crossref)		Series Title: Lecture Notes in Electrical Engineering DOI: 10.1007/978-981-16-8862-1_39			Off-topic		Bindhu, V.; Tavares, João Manuel R. S.; Du, Ke-Lin
WYNMR7MA	bookSection	2023	Stevenson, Cory; Chang, Yang; He, Congying; Phang, Chun-Ren; Su, Cheng-Hua; Lin, Ro-Wei; Ko, Li-Wei	Emerging Non-invasive Brain–Computer Interface Technologies and Their Clinical Applications	Emerging IT/ICT and AI Technologies Affecting Society	978-981-19-2939-7 978-981-19-2940-3			https://link.springer.com/10.1007/978-981-19-2940-3_19		2023	2024-03-02 12:08:16	2024-03-12 22:32:54	2024-03-02 12:08:16	269-290			478								Springer Nature Singapore	Singapore	en					DOI.org (Crossref)		Series Title: Lecture Notes in Networks and Systems DOI: 10.1007/978-981-19-2940-3_19			Off-topic		Chaurasia, Mousmi Ajay; Juang, Chia-Feng
GM58PZYB	bookSection	2020	Kellerman, Henry	The Unconscious Realm	The Unconscious Domain	978-3-030-35008-6 978-3-030-35009-3			http://link.springer.com/10.1007/978-3-030-35009-3_2		2020	2024-03-02 12:08:17	2024-03-14 20:24:27	2024-03-02 12:08:17	19-35											Springer International Publishing	Cham	en					DOI.org (Crossref)		DOI: 10.1007/978-3-030-35009-3_2			Off-topic							Kellerman, Henry
9BHKWP7L	bookSection	2019	Kumar, Narendra; Dixit, Ambesh	Role of Nanotechnology in Futuristic Warfare	Nanotechnology for Defence Applications	978-3-030-29879-1 978-3-030-29880-7			http://link.springer.com/10.1007/978-3-030-29880-7_8		2019	2024-03-02 12:08:19	2024-03-14 20:36:59	2024-03-02 12:08:19	301-329											Springer International Publishing	Cham	en					DOI.org (Crossref)		DOI: 10.1007/978-3-030-29880-7_8			Off-topic							Kumar, Narendra; Dixit, Ambesh
ZEIIYGNQ	bookSection	2014	Jacucci, Giulio; Spagnolli, Anna; Freeman, Jonathan; Gamberini, Luciano	Symbiotic Interaction: A Critical Definition and Comparison to other Human-Computer Paradigms	Symbiotic Interaction	978-3-319-13499-4 978-3-319-13500-7			http://link.springer.com/10.1007/978-3-319-13500-7_1		2014	2024-03-02 12:08:20	2024-03-02 12:08:20	2024-03-02 12:08:20	3-20			8820			Symbiotic Interaction					Springer International Publishing	Cham						DOI.org (Crossref)		Series Title: Lecture Notes in Computer Science DOI: 10.1007/978-3-319-13500-7_1					Jacucci, Giulio; Gamberini, Luciano; Freeman, Jonathan; Spagnolli, Anna
RQLUNM72	bookSection	2023	Ferreiro, Alberto; Nissan, Ephraim	Flying Simon Magus: The Motif of Flight in Hagiography and Counter-biography (Ephraim Nissan)	Receptions of Simon Magus as an Archetype of the Heretic	978-3-031-12522-5 978-3-031-12523-2			https://link.springer.com/10.1007/978-3-031-12523-2_2		2023	2024-03-02 12:08:22	2024-03-12 22:44:20	2024-03-02 12:08:22	39-184						Flying Simon Magus					Springer International Publishing	Cham	en					DOI.org (Crossref)		DOI: 10.1007/978-3-031-12523-2_2			Off-topic							Ferreiro, Alberto; Nissan, Ephraim
78S58UK2	bookSection	2008		Population Management and Restoration	Conservation Biology	978-1-4020-6890-4 978-1-4020-6891-1			http://link.springer.com/10.1007/978-1-4020-6891-1_9		2008	2024-03-02 12:08:24	2024-03-02 12:08:24	2024-03-02 12:08:24	243-277											Springer Netherlands	Dordrecht	en					DOI.org (Crossref)		DOI: 10.1007/978-1-4020-6891-1_9										Van Dyke, Fred
AXG34XVM	bookSection	2023	Panesar, Arjun	Future of Precision Healthcare	Precision Health and Artificial Intelligence	978-1-4842-9161-0 978-1-4842-9162-7			https://link.springer.com/10.1007/978-1-4842-9162-7_6		2023	2024-03-02 12:08:25	2024-03-12 22:35:17	2024-03-02 12:08:25	105-120											Apress	Berkeley, CA	en					DOI.org (Crossref)		DOI: 10.1007/978-1-4842-9162-7_6			Off-topic							Panesar, Arjun
IZMCNGX2	bookSection	2021	Uddin, Md. Jasim; Munni, Monika Nasrin	Personalized Patient Safety Management: Sensors and Real-Time Data Analysis	Vision, Sensing and Analytics: Integrative Approaches	978-3-030-75489-1 978-3-030-75490-7			https://link.springer.com/10.1007/978-3-030-75490-7_10		2021	2024-03-02 12:08:27	2024-03-14 15:59:49	2024-03-02 12:08:27	267-305			207			Personalized Patient Safety Management					Springer International Publishing	Cham	en					DOI.org (Crossref)		Series Title: Intelligent Systems Reference Library DOI: 10.1007/978-3-030-75490-7_10			Off-topic		Ahad, Md Atiqur Rahman; Inoue, Atsushi
GLCGIZWJ	bookSection	2017	Tucker, Aaron	Introduction: Virtual Weaponry	Virtual Weaponry	978-3-319-60197-7 978-3-319-60198-4			http://link.springer.com/10.1007/978-3-319-60198-4_1		2017	2024-03-02 12:08:29	2024-03-02 12:08:29	2024-03-02 12:08:29	1-35						Introduction					Springer International Publishing	Cham	en					DOI.org (Crossref)		DOI: 10.1007/978-3-319-60198-4_1										Tucker, Aaron
IELGFQVD	bookSection	2019	Tadayon, Arash; Tadayon, Ramin; McDaniel, Troy; Panchanathan, Sethuraman	Wearable Computing and Human-Centricity	Mission-Oriented Sensor Networks and Systems: Art and Science	978-3-319-92383-3 978-3-319-92384-0			http://link.springer.com/10.1007/978-3-319-92384-0_12		2019	2024-03-02 12:08:30	2024-03-14 20:32:54	2024-03-02 12:08:30	381-413			164								Springer International Publishing	Cham	en					DOI.org (Crossref)		Series Title: Studies in Systems, Decision and Control DOI: 10.1007/978-3-319-92384-0_12			Off-topic		Ammari, Habib M.
4R3KZDWQ	bookSection	2011	Liotta, Peter H.; Shearer, Allan W.	The Certain Uncertainty: The Political Ecology of Environmental Security	Warfare Ecology	978-94-007-1213-3 978-94-007-1214-0			http://link.springer.com/10.1007/978-94-007-1214-0_16		2011	2024-03-02 12:08:32	2024-03-02 12:08:32	2024-03-02 12:08:32	221-244						The Certain Uncertainty					Springer Netherlands	Dordrecht	en					DOI.org (Crossref)		Series Title: NATO Science for Peace and Security Series C: Environmental Security DOI: 10.1007/978-94-007-1214-0_16					Machlis, Gary E.; Hanson, Thor; Špirić, Zdravko; McKendry, Jean E.
Q5AZHVNU	bookSection	2021	Herman, T. Liam; Ogawa, Michael-Brian C.; Crosby, Martha E.	Utilizing Current Technologies to Foster Augmented On-line Learning	Augmented Cognition	978-3-030-78113-2 978-3-030-78114-9			https://link.springer.com/10.1007/978-3-030-78114-9_27		2021	2024-03-02 12:08:33	2024-03-14 17:48:41	2024-03-02 12:08:33	400-406			12776								Springer International Publishing	Cham	en					DOI.org (Crossref)		Series Title: Lecture Notes in Computer Science DOI: 10.1007/978-3-030-78114-9_27			Off-topic		Schmorrow, Dylan D.; Fidopiastis, Cali M.
3UNKUEI8	bookSection	2019	Huber, Daniel; Wilga, Cheryl; Dean, Mason; Ferry, Lara; Gardiner, Jayne; Habegger, Laura; Papastamatiou, Yannis; Ramsay, Jason; Whitenack, Lisa	Feeding in Cartilaginous Fishes: An Interdisciplinary Synthesis	Feeding in Vertebrates	978-3-030-13738-0 978-3-030-13739-7			http://link.springer.com/10.1007/978-3-030-13739-7_8		2019	2024-03-02 12:08:35	2024-03-14 20:37:48	2024-03-02 12:08:35	231-295						Feeding in Cartilaginous Fishes					Springer International Publishing	Cham	en					DOI.org (Crossref)		Series Title: Fascinating Life Sciences DOI: 10.1007/978-3-030-13739-7_8			Off-topic		Bels, Vincent; Whishaw, Ian Q.
6KCNPGVI	bookSection	2015	Barfield, Woodrow	The Law of Looks and Artificial Bodies	Cyber-Humans	978-3-319-25048-9 978-3-319-25050-2			http://link.springer.com/10.1007/978-3-319-25050-2_7		2015	2024-03-02 12:08:37	2024-03-02 12:08:37	2024-03-02 12:08:37	215-266											Springer International Publishing	Cham	en					DOI.org (Crossref)		DOI: 10.1007/978-3-319-25050-2_7										Barfield, Woodrow
U6PEQ5M8	bookSection	2012	Krebs, Hermano Igo; Conroy, Susan S.; Bever, Christopher T.; Hogan, Neville	Forging Mens et Manus: The MIT Experience in Upper Extremity Robotic Therapy	Neurorehabilitation Technology	978-1-4471-2276-0 978-1-4471-2277-7			http://link.springer.com/10.1007/978-1-4471-2277-7_8		2012	2024-03-02 12:08:38	2024-03-02 12:08:38	2024-03-02 12:08:38	125-140						Forging Mens et Manus					Springer London	London	en					DOI.org (Crossref)		DOI: 10.1007/978-1-4471-2277-7_8					Dietz, Volker; Nef, Tobias; Rymer, William Zev
33VCNXA8	bookSection	2016	Krebs, Hermano Igo; Edwards, Dylan; Hogan, Neville	Forging Mens et Manus: The MIT Experience in Upper Extremity Robotic Therapy	Neurorehabilitation Technology	978-3-319-28601-3 978-3-319-28603-7			http://link.springer.com/10.1007/978-3-319-28603-7_16		2016	2024-03-02 12:08:40	2024-03-02 12:08:40	2024-03-02 12:08:40	333-350						Forging Mens et Manus					Springer International Publishing	Cham	en					DOI.org (Crossref)		DOI: 10.1007/978-3-319-28603-7_16					Reinkensmeyer, David J.; Dietz, Volker
B3KNTZ5Q	bookSection	2023	Recanati, Ashley Marc	Tech	AI Battle Royale	978-3-031-19280-7 978-3-031-19278-4			https://link.springer.com/10.1007/978-3-031-19278-4_4		2023	2024-03-02 12:08:41	2024-03-12 22:35:05	2024-03-02 12:08:41	67-141											Springer International Publishing	Cham	en					DOI.org (Crossref)		Series Title: Copernicus Books DOI: 10.1007/978-3-031-19278-4_4			Off-topic							Recanati, Ashley Marc
PWTMATEJ	bookSection	2020	Johns, Ryan Luke; Anderson, Jeffrey; Kilian, Axel	Robo-Stim: Modes of Human Robot Collaboration for Design Exploration	Impact: Design With All Senses	978-3-030-29828-9 978-3-030-29829-6			http://link.springer.com/10.1007/978-3-030-29829-6_52		2020	2024-03-02 12:08:43	2024-03-14 20:25:21	2024-03-02 12:08:43	671-684						Robo-Stim					Springer International Publishing	Cham	en					DOI.org (Crossref)		DOI: 10.1007/978-3-030-29829-6_52			Off-topic		Gengnagel, Christoph; Baverel, Olivier; Burry, Jane; Ramsgaard Thomsen, Mette; Weinzierl, Stefan
JUXJYSFQ	bookSection	2024	Zwartkruis, Wolf	Foreign Direct Investment and Security: What is Actually the Problem?					https://link.springer.com/10.1007/17280_2024_29		2024	2024-03-02 12:08:45	2024-03-02 12:08:45	2024-03-02 12:08:45							Foreign Direct Investment and Security					Springer Nature Switzerland	Cham						DOI.org (Crossref)		Series Title: Springer Studies in Law & Geoeconomics DOI: 10.1007/17280_2024_29
NREX9AVP	bookSection	2021	Hartley Iii, Dean S.; Jobson, Kenneth O.	The Target: Humans	Cognitive Superiority	978-3-030-60183-6 978-3-030-60184-3			http://link.springer.com/10.1007/978-3-030-60184-3_4		2021	2024-03-02 12:08:47	2024-03-14 17:48:46	2024-03-02 12:08:47	95-132						The Target					Springer International Publishing	Cham	en					DOI.org (Crossref)		DOI: 10.1007/978-3-030-60184-3_4			Off-topic							Hartley Iii, Dean S.; Jobson, Kenneth O.
PMKIYE2W	bookSection	2022	Krebs, Hermano Igo; Edwards, Dylan J.; Volpe, Bruce T.	Forging Mens et Manus: The MIT Experience in Upper Extremity Robotic Therapy	Neurorehabilitation Technology	978-3-031-08994-7 978-3-031-08995-4			https://link.springer.com/10.1007/978-3-031-08995-4_26		2022	2024-03-02 12:08:49	2024-03-12 23:10:42	2024-03-02 12:08:49	597-621						Forging Mens et Manus					Springer International Publishing	Cham	en					DOI.org (Crossref)		DOI: 10.1007/978-3-031-08995-4_26			Off-topic		Reinkensmeyer, David J.; Marchal-Crespo, Laura; Dietz, Volker
YWJY98QX	bookSection	2022	Salviotti, Gianluca	Rediscovering the Fundamentals of Value Creation	The Post-Digital Enterprise	978-3-030-94836-8 978-3-030-94837-5			https://link.springer.com/10.1007/978-3-030-94837-5_3		2022	2024-03-02 12:08:50	2024-03-12 23:06:35	2024-03-02 12:08:50	33-54											Springer International Publishing	Cham	en					DOI.org (Crossref)		Series Title: Future of Business and Finance DOI: 10.1007/978-3-030-94837-5_3			Off-topic		Castelli, Gianluigi; Meregalli, Severino; Pennarola, Ferdinando
5QL2TVAC	bookSection	2020	Girasa, Rosario	Ethics and Privacy I: Facial Recognition and Robotics	Artificial Intelligence as a Disruptive Technology	978-3-030-35974-4 978-3-030-35975-1			https://link.springer.com/10.1007/978-3-030-35975-1_4		2020	2024-03-02 12:08:51	2024-03-14 20:28:09	2024-03-02 12:08:51	105-146						Ethics and Privacy I					Springer International Publishing	Cham	en					DOI.org (Crossref)		DOI: 10.1007/978-3-030-35975-1_4			Off-topic							Girasa, Rosario
FIZCB7R5	bookSection	2019	Manfredi, Camille	Into the Fold: Kathleen Jamie’s and John Burnside’s Oikopoetics	Nature and Space in Contemporary Scottish Writing and Art	978-3-030-18759-0 978-3-030-18760-6			https://link.springer.com/10.1007/978-3-030-18760-6_5		2019	2024-03-02 12:08:53	2024-03-14 20:35:55	2024-03-02 12:08:53	99-120						Into the Fold					Springer International Publishing	Cham	en					DOI.org (Crossref)		Series Title: Geocriticism and Spatial Literary Studies DOI: 10.1007/978-3-030-18760-6_5			Off-topic							Manfredi, Camille
PCJJE5AE	bookSection	2023	González Valerio, María Antonia	Territories	Through the Scope of Life	978-3-031-31735-4 978-3-031-31736-1			https://link.springer.com/10.1007/978-3-031-31736-1_10		2023	2024-03-02 12:08:55	2024-03-12 22:43:36	2024-03-02 12:08:55	199-237			153								Springer International Publishing	Cham	en					DOI.org (Crossref)		Series Title: Philosophical Studies Series DOI: 10.1007/978-3-031-31736-1_10			Off-topic							González Valerio, María Antonia; Tratnik, Polona
DSENBXHU	bookSection	2015	Negri, Paolo; Omedas, Pedro; Chech, Luca; Pluchino, Patrik; Minelle, Filippo; Verschure, Paul F.M.J.; Jacucci, Giulio; Freeman, Jonathan; Spagnolli, Anna; Gamberini, Luciano	Comparing Input Sensors in an Immersive Mixed-Reality Environment for Human-Computer Symbiosis	Symbiotic Interaction	978-3-319-24916-2 978-3-319-24917-9			http://link.springer.com/10.1007/978-3-319-24917-9_12		2015	2024-03-02 12:08:56	2024-03-02 12:08:56	2024-03-02 12:08:56	111-125			9359								Springer International Publishing	Cham						DOI.org (Crossref)		Series Title: Lecture Notes in Computer Science DOI: 10.1007/978-3-319-24917-9_12					Blankertz, Benjamin; Jacucci, Giulio; Gamberini, Luciano; Spagnolli, Anna; Freeman, Jonathan
6PJ665Q5	bookSection	2022	Custers, Bart; Fosch-Villaronga, Eduard	Humanizing Machines: Introduction and Overview	Law and Artificial Intelligence	978-94-6265-522-5 978-94-6265-523-2			https://link.springer.com/10.1007/978-94-6265-523-2_1		2022	2024-03-02 12:08:58	2024-03-13 00:06:54	2024-03-02 12:08:58	3-28			35			Humanizing Machines					T.M.C. Asser Press	The Hague	en					DOI.org (Crossref)		Series Title: Information Technology and Law Series DOI: 10.1007/978-94-6265-523-2_1			Off-topic		Custers, Bart; Fosch-Villaronga, Eduard
FQ6QKDKB	bookSection	2017	Tucker, Aaron	The Civilian Soldiers of Cyberwarfare	Virtual Weaponry	978-3-319-60197-7 978-3-319-60198-4			http://link.springer.com/10.1007/978-3-319-60198-4_6		2017	2024-03-02 12:08:59	2024-03-02 12:08:59	2024-03-02 12:08:59	187-227											Springer International Publishing	Cham	en					DOI.org (Crossref)		DOI: 10.1007/978-3-319-60198-4_6										Tucker, Aaron
MKJUFR4Z	bookSection	2021	Kugler, Mikołaj	The United States of America’s Embrace of Artificial Intelligence for Defense Purposes	Artificial Intelligence and Its Contexts	978-3-030-88971-5 978-3-030-88972-2			https://link.springer.com/10.1007/978-3-030-88972-2_12		2021	2024-03-02 12:09:01	2024-03-14 16:43:27	2024-03-02 12:09:01	183-199											Springer International Publishing	Cham	en					DOI.org (Crossref)		Series Title: Advanced Sciences and Technologies for Security Applications DOI: 10.1007/978-3-030-88972-2_12			Off-topic		Visvizi, Anna; Bodziany, Marek
AB3W5E42	bookSection	2019	Taylor, Andrea; Santiago, Felix; Hauer, Josephine; Hynes, Rilla; Mickahail, Bethany K.	Leadership, Growth, and the Future	Effective and Creative Leadership in Diverse Workforces	978-3-030-02347-8 978-3-030-02348-5			https://link.springer.com/10.1007/978-3-030-02348-5_5		2019	2024-03-02 12:09:03	2024-03-14 20:32:53	2024-03-02 12:09:03	101-153											Springer International Publishing	Cham	en					DOI.org (Crossref)		DOI: 10.1007/978-3-030-02348-5_5			Off-topic		Mickahail, Bethany K.; De Aquino, Carlos Tasso Eira
NJCGBHBX	bookSection	2022	Song, Guangkui; Huang, Rui; Guo, Yongzhi; Qiu, Jing; Cheng, Hong	An EEG-EMG-Based Motor Intention Recognition for Walking Assistive Exoskeletons	Intelligent Robotics and Applications	978-3-031-13843-0 978-3-031-13844-7			https://link.springer.com/10.1007/978-3-031-13844-7_71		2022	2024-03-02 12:09:40	2024-03-02 12:09:40	2024-03-02 12:09:40	769-781			13455								Springer International Publishing	Cham	en					DOI.org (Crossref)		Series Title: Lecture Notes in Computer Science DOI: 10.1007/978-3-031-13844-7_71					Liu, Honghai; Yin, Zhouping; Liu, Lianqing; Jiang, Li; Gu, Guoying; Wu, Xinyu; Ren, Weihong
3XARGZTS	bookSection	2015	Hochberg, C.; Schwarz, O.; Schneider, U.	Aspects of Human Engineering – Bio-optimized Design of Wearable Machines	Soft Robotics	978-3-662-44505-1 978-3-662-44506-8			https://link.springer.com/10.1007/978-3-662-44506-8_16		2015	2024-03-02 12:09:42	2024-03-02 12:09:42	2024-03-02 12:09:42	184-197											Springer Berlin Heidelberg	Berlin, Heidelberg	en					DOI.org (Crossref)		DOI: 10.1007/978-3-662-44506-8_16					Verl, Alexander; Albu-Schäffer, Alin; Brock, Oliver; Raatz, Annika
QYRZJB3W	bookSection	2019	Baulig, Gerald; Gulde, Thomas; Curio, Cristóbal	Adapting Egocentric Visual Hand Pose Estimation Towards a Robot-Controlled Exoskeleton	Computer Vision – ECCV 2018 Workshops	978-3-030-11023-9 978-3-030-11024-6			https://link.springer.com/10.1007/978-3-030-11024-6_16		2019	2024-03-02 12:09:43	2024-03-14 20:40:35	2024-03-02 12:09:43	241-256			11134								Springer International Publishing	Cham	en					DOI.org (Crossref)		Series Title: Lecture Notes in Computer Science DOI: 10.1007/978-3-030-11024-6_16			Off-topic		Leal-Taixé, Laura; Roth, Stefan
3L7TWMU3	bookSection	2023	Kahali, S.; Ngo, T.; Mandahar, T. S.; Martínez-Bueno, E.; Guerrero-Rosado, O.; López-Carral, H.; Freire, I. T.; Mura, A.; Verschure, P. F. M. J.	Distributed Adaptive Control for Virtual Cyborgs: A Case Study for Personalized Rehabilitation	Biomimetic and Biohybrid Systems	978-3-031-38856-9 978-3-031-38857-6			https://link.springer.com/10.1007/978-3-031-38857-6_2		2023	2024-03-02 12:09:44	2024-03-02 12:09:44	2024-03-02 12:09:44	16-32			14157			Distributed Adaptive Control for Virtual Cyborgs					Springer Nature Switzerland	Cham	en					DOI.org (Crossref)		Series Title: Lecture Notes in Computer Science DOI: 10.1007/978-3-031-38857-6_2					Meder, Fabian; Hunt, Alexander; Margheri, Laura; Mura, Anna; Mazzolai, Barbara
AF4HLIH4	bookSection	2022	Clark, Elizabeth; Czaplewski, Adrienne; Nguyen, Khoa; Pasciucco, Patrick; Rios, Marimar; Korostenskaja, Milena	Establishing Clinical Protocols for BCI-Based Motor Rehabilitation in Individuals Post Stroke - The Impact of Feedback Type and Selected Outcome Measures: A Systematic Review	HCI International 2022 - Late Breaking Papers. Multimodality in Advanced Interaction Environments	978-3-031-17617-3 978-3-031-17618-0			https://link.springer.com/10.1007/978-3-031-17618-0_27		2022	2024-03-02 12:09:46	2024-03-02 12:09:46	2024-03-02 12:09:45	371-390			13519			Establishing Clinical Protocols for BCI-Based Motor Rehabilitation in Individuals Post Stroke - The Impact of Feedback Type and Selected Outcome Measures					Springer Nature Switzerland	Cham	en					DOI.org (Crossref)		Series Title: Lecture Notes in Computer Science DOI: 10.1007/978-3-031-17618-0_27					Kurosu, Masaaki; Yamamoto, Sakae; Mori, Hirohiko; Schmorrow, Dylan D.; Fidopiastis, Cali M.; Streitz, Norbert A.; Konomi, Shin'ichi
AEGNHFRG	bookSection	2024	Lasić, Slaven; Đerke, Filip; Bašić, Silvio; Demarin, Vida	Brain Computer Interface in Neurology: The Future of Neurorestoration, the Possibilities and Perils. A Narrative Review	Advances in Biomedical and Veterinary Engineering	978-3-031-42242-3 978-3-031-42243-0			https://link.springer.com/10.1007/978-3-031-42243-0_2		2024	2024-03-02 12:09:47	2024-03-02 12:09:47	2024-03-02 12:09:47	19-34			90			Brain Computer Interface in Neurology					Springer Nature Switzerland	Cham	en					DOI.org (Crossref)		Series Title: IFMBE Proceedings DOI: 10.1007/978-3-031-42243-0_2					Bonačić Bartolin, Petra; Magjarević, Ratko; Allen, Matthew; Sutcliffe, Michael
XC83EC43	bookSection	2020	Onofrio, Rossella; Gandolla, Marta; Lettieri, Emanuele; Pedrocchi, Alessandra Giulia	Acceptance Model of an Innovative Assistive Technology by Neurological Patients with a Motor Disability of Their Upper Limb	Advances in Usability, User Experience, Wearable and Assistive Technology	978-3-030-51827-1 978-3-030-51828-8			http://link.springer.com/10.1007/978-3-030-51828-8_120		2020	2024-03-02 12:09:48	2024-03-02 12:09:48	2024-03-02 12:09:48	907-913			1217								Springer International Publishing	Cham	en					DOI.org (Crossref)		Series Title: Advances in Intelligent Systems and Computing DOI: 10.1007/978-3-030-51828-8_120					Ahram, Tareq; Falcão, Christianne
7CIBGQGK	bookSection	2020	Zhao, Donghui; Yang, Junyou; Sun, Yizhen; Feng, Jiawei; Hiroshi, Yokoi	A Novel Auxiliary Strategy with Compliance and Safety for Walking Rehabilitation Training Robot	Robotics and Rehabilitation Intelligence	978-981-334-931-5 978-981-334-932-2			https://link.springer.com/10.1007/978-981-33-4932-2_7		2020	2024-03-02 12:09:50	2024-03-02 12:09:50	2024-03-02 12:09:50	93-104			1336								Springer Singapore	Singapore	en					DOI.org (Crossref)		Series Title: Communications in Computer and Information Science DOI: 10.1007/978-981-33-4932-2_7					Qian, Jianhua; Liu, Honghai; Cao, Jiangtao; Zhou, Dalin
BLJKDS9U	bookSection	2023	Guda, V. K; Mugisha, S.; Chevallereau, C.; Chablat, D.	Introduction of a Cobot as Intermittent Haptic Contact Interfaces in Virtual Reality	Digital Human Modeling and Applications in Health, Safety, Ergonomics and Risk Management	978-3-031-35740-4 978-3-031-35741-1			https://link.springer.com/10.1007/978-3-031-35741-1_36		2023	2024-03-02 12:09:51	2024-03-02 12:09:51	2024-03-02 12:09:51	497-509			14028								Springer Nature Switzerland	Cham	en					DOI.org (Crossref)		Series Title: Lecture Notes in Computer Science DOI: 10.1007/978-3-031-35741-1_36					Duffy, Vincent G.
VEWYQ4CD	bookSection	2015	Gamberini, Luciano; Spagnolli, Anna; Blankertz, Benjamin; Kaski, Samuel; Freeman, Jonathan; Acqualagna, Laura; Barral, Oswald; Bellio, Maura; Chech, Luca; Eugster, Manuel; Ferrari, Eva; Negri, Paolo; Orso, Valeria; Pluchino, Patrik; Minelle, Filippo; Serim, Bariş; Wenzel, Markus; Jacucci, Giulio	Developing a Symbiotic System for Scientific Information Seeking: The MindSee Project	Symbiotic Interaction	978-3-319-24916-2 978-3-319-24917-9			http://link.springer.com/10.1007/978-3-319-24917-9_7		2015	2024-03-02 12:10:03	2024-03-02 12:10:03	2024-03-02 12:10:03	68-80			9359			Developing a Symbiotic System for Scientific Information Seeking					Springer International Publishing	Cham						DOI.org (Crossref)		Series Title: Lecture Notes in Computer Science DOI: 10.1007/978-3-319-24917-9_7					Blankertz, Benjamin; Jacucci, Giulio; Gamberini, Luciano; Spagnolli, Anna; Freeman, Jonathan
GDW8YZYV	bookSection	2019	Farazi, Hafez; Ficht, Grzegorz; Allgeuer, Philipp; Pavlichenko, Dmytro; Rodriguez, Diego; Brandenburger, André; Hosseini, Mojtaba; Behnke, Sven	NimbRo Robots Winning RoboCup 2018 Humanoid AdultSize Soccer Competitions	RoboCup 2018: Robot World Cup XXII	978-3-030-27543-3 978-3-030-27544-0			https://link.springer.com/10.1007/978-3-030-27544-0_36		2019	2024-03-02 12:10:04	2024-03-02 12:10:04	2024-03-02 12:10:04	436-449			11374								Springer International Publishing	Cham	en					DOI.org (Crossref)		Series Title: Lecture Notes in Computer Science DOI: 10.1007/978-3-030-27544-0_36					Holz, Dirk; Genter, Katie; Saad, Maarouf; Von Stryk, Oskar
8EQWNDUS	bookSection	2022	Rosenberg, Louis B.	Augmented Reality: Reflections at Thirty Years	Proceedings of the Future Technologies Conference (FTC) 2021, Volume 1	978-3-030-89905-9 978-3-030-89906-6			https://link.springer.com/10.1007/978-3-030-89906-6_1		2022	2024-03-02 12:10:07	2024-03-02 12:10:07	2024-03-02 12:10:07	1-11			358			Augmented Reality					Springer International Publishing	Cham	en					DOI.org (Crossref)		Series Title: Lecture Notes in Networks and Systems DOI: 10.1007/978-3-030-89906-6_1					Arai, Kohei
57H4NFUF	bookSection	2011	De Mauro, Alessandro; Ardanza, Aitor; Chen, Chao; Carrasco, Eduardo; Oyarzun, David; Torricelli, Diego; Rajasekharan, Shabs; Pons, Josè Luis; Gil-Agudo, Ángel; Esnal, Julián Flórez	Virtual Reality and Hybrid Technology for Neurorehabilitations	Computational Science and Its Applications - ICCSA 2011	978-3-642-21897-2 978-3-642-21898-9			http://link.springer.com/10.1007/978-3-642-21898-9_48		2011	2024-03-02 12:10:08	2024-03-02 12:10:08	2024-03-02 12:10:08	582-591			6785								Springer Berlin Heidelberg	Berlin, Heidelberg						DOI.org (Crossref)		Series Title: Lecture Notes in Computer Science DOI: 10.1007/978-3-642-21898-9_48					Murgante, Beniamino; Gervasi, Osvaldo; Iglesias, Andrés; Taniar, David; Apduhan, Bernady O.
TLCAVVSV	bookSection	2022	Rocha, Tânia; Carvalho, Diana; Letra, Pedro; Reis, Arsénio; Barroso, João	BCI: Technologies and Applications Review and Toolkit Proposal	Multimedia Communications, Services and Security	978-3-031-20214-8 978-3-031-20215-5			https://link.springer.com/10.1007/978-3-031-20215-5_11		2022	2024-03-02 12:10:10	2024-03-02 12:10:10	2024-03-02 12:10:10	126-143			1689			BCI					Springer International Publishing	Cham	en					DOI.org (Crossref)		Series Title: Communications in Computer and Information Science DOI: 10.1007/978-3-031-20215-5_11					Dziech, Andrzej; Mees, Wim; Niemiec, Marcin
8GVYYL4J	bookSection	2022	Veluri, Ravi Kishore; Sree, S. Rama; Vanathi, A.; Aparna, G.; Vaidya, S. Prasanth	Hand Gesture Mapping Using MediaPipe Algorithm	Proceedings of Third International Conference on Communication, Computing and Electronics Systems	978-981-16-8861-4 978-981-16-8862-1			https://link.springer.com/10.1007/978-981-16-8862-1_39		2022	2024-03-02 12:10:11	2024-03-02 12:10:11	2024-03-02 12:10:11	597-614			844								Springer Singapore	Singapore	en					DOI.org (Crossref)		Series Title: Lecture Notes in Electrical Engineering DOI: 10.1007/978-981-16-8862-1_39					Bindhu, V.; Tavares, João Manuel R. S.; Du, Ke-Lin
R6Q74BI9	bookSection	2014	Jacucci, Giulio; Spagnolli, Anna; Freeman, Jonathan; Gamberini, Luciano	Symbiotic Interaction: A Critical Definition and Comparison to other Human-Computer Paradigms	Symbiotic Interaction	978-3-319-13499-4 978-3-319-13500-7			http://link.springer.com/10.1007/978-3-319-13500-7_1		2014	2024-03-02 12:10:12	2024-03-02 12:10:12	2024-03-02 12:10:12	3-20			8820			Symbiotic Interaction					Springer International Publishing	Cham						DOI.org (Crossref)		Series Title: Lecture Notes in Computer Science DOI: 10.1007/978-3-319-13500-7_1					Jacucci, Giulio; Gamberini, Luciano; Freeman, Jonathan; Spagnolli, Anna
FICU6ZXY	bookSection	2011	Liotta, Peter H.; Shearer, Allan W.	The Certain Uncertainty: The Political Ecology of Environmental Security	Warfare Ecology	978-94-007-1213-3 978-94-007-1214-0			http://link.springer.com/10.1007/978-94-007-1214-0_16		2011	2024-03-02 12:10:14	2024-03-02 12:10:14	2024-03-02 12:10:14	221-244						The Certain Uncertainty					Springer Netherlands	Dordrecht	en					DOI.org (Crossref)		Series Title: NATO Science for Peace and Security Series C: Environmental Security DOI: 10.1007/978-94-007-1214-0_16					Machlis, Gary E.; Hanson, Thor; Špirić, Zdravko; McKendry, Jean E.
G3M7FID2	bookSection	2021	Herman, T. Liam; Ogawa, Michael-Brian C.; Crosby, Martha E.	Utilizing Current Technologies to Foster Augmented On-line Learning	Augmented Cognition	978-3-030-78113-2 978-3-030-78114-9			https://link.springer.com/10.1007/978-3-030-78114-9_27		2021	2024-03-02 12:10:15	2024-03-02 12:10:15	2024-03-02 12:10:15	400-406			12776								Springer International Publishing	Cham	en					DOI.org (Crossref)		Series Title: Lecture Notes in Computer Science DOI: 10.1007/978-3-030-78114-9_27					Schmorrow, Dylan D.; Fidopiastis, Cali M.
AY5YEKHL	bookSection	2020	Johns, Ryan Luke; Anderson, Jeffrey; Kilian, Axel	Robo-Stim: Modes of Human Robot Collaboration for Design Exploration	Impact: Design With All Senses	978-3-030-29828-9 978-3-030-29829-6			http://link.springer.com/10.1007/978-3-030-29829-6_52		2020	2024-03-02 12:10:16	2024-03-02 12:10:16	2024-03-02 12:10:16	671-684						Robo-Stim					Springer International Publishing	Cham	en					DOI.org (Crossref)		DOI: 10.1007/978-3-030-29829-6_52					Gengnagel, Christoph; Baverel, Olivier; Burry, Jane; Ramsgaard Thomsen, Mette; Weinzierl, Stefan
ZBVCFZ8U	bookSection	2015	Negri, Paolo; Omedas, Pedro; Chech, Luca; Pluchino, Patrik; Minelle, Filippo; Verschure, Paul F.M.J.; Jacucci, Giulio; Freeman, Jonathan; Spagnolli, Anna; Gamberini, Luciano	Comparing Input Sensors in an Immersive Mixed-Reality Environment for Human-Computer Symbiosis	Symbiotic Interaction	978-3-319-24916-2 978-3-319-24917-9			http://link.springer.com/10.1007/978-3-319-24917-9_12		2015	2024-03-02 12:10:17	2024-03-02 12:10:17	2024-03-02 12:10:17	111-125			9359								Springer International Publishing	Cham						DOI.org (Crossref)		Series Title: Lecture Notes in Computer Science DOI: 10.1007/978-3-319-24917-9_12					Blankertz, Benjamin; Jacucci, Giulio; Gamberini, Luciano; Spagnolli, Anna; Freeman, Jonathan
J82UHEGM	bookSection	2021	Ortiz, Mario; Nathan, Kevin; Azorín, José M.; Contreras-Vidal, José L.	Brain-Machine Interfaces for Neurorobotics	Handbook of Neuroengineering	978-981-15-2848-4			https://link.springer.com/10.1007/978-981-15-2848-4_52-1		2021	2024-03-02 12:10:45	2024-03-14 16:02:37	2024-03-02 12:10:45	1-41											Springer Singapore	Singapore	en					DOI.org (Crossref)		DOI: 10.1007/978-981-15-2848-4_52-1			Off-topic		Thakor, Nitish V.
G9EYFTAN	bookSection	2023	Ortiz, Mario; Nathan, Kevin; Azorín, José M.; Contreras-Vidal, José L.	Brain-Machine Interfaces for Neurorobotics	Handbook of Neuroengineering	978-981-16-5539-5 978-981-16-5540-1			https://link.springer.com/10.1007/978-981-16-5540-1_52		2023	2024-03-02 12:10:47	2024-03-12 22:35:19	2024-03-02 12:10:47	1817-1857											Springer Nature Singapore	Singapore	en					DOI.org (Crossref)		DOI: 10.1007/978-981-16-5540-1_52			Off-topic		Thakor, Nitish V.
J223HCX3	bookSection	2017	Rupp, Rüdiger	Brain-Computer Interfaces for Motor Rehabilitation	Handbook of Human Motion	978-3-319-30808-1			http://link.springer.com/10.1007/978-3-319-30808-1_67-1		2017	2024-03-02 12:10:49	2024-03-02 12:10:49	2024-03-02 12:10:49	1-31											Springer International Publishing	Cham	en					DOI.org (Crossref)		DOI: 10.1007/978-3-319-30808-1_67-1					Müller, Bertram; Wolf, Sebastian I.; Brueggemann, Gert-Peter; Deng, Zhigang; McIntosh, Andrew; Miller, Freeman; Selbie, William Scott
LGCKMRGM	bookSection	2018	Rupp, Rüdiger	Brain-Computer Interfaces for Motor Rehabilitation	Handbook of Human Motion	978-3-319-14417-7 978-3-319-14418-4			http://link.springer.com/10.1007/978-3-319-14418-4_67		2018	2024-03-02 12:10:51	2024-03-14 20:49:13	2024-03-02 12:10:51	1471-1501											Springer International Publishing	Cham	en					DOI.org (Crossref)		DOI: 10.1007/978-3-319-14418-4_67			Off-topic
9K6I6W7D	bookSection	2023	Malik, Parth; Gupta, Rachna; Mukherjee, Tapan Kumar	Biosensors’ Utility in Mammalian Cell Culturing	Practical Approach to Mammalian Cell and Organ Culture	978-981-19-1730-1 978-981-19-1731-8			https://link.springer.com/10.1007/978-981-19-1731-8_18-2		2023	2024-03-02 12:10:52	2024-03-12 22:36:47	2024-03-02 12:10:52	917-1057											Springer Nature Singapore	Singapore	en					DOI.org (Crossref)		DOI: 10.1007/978-981-19-1731-8_18-2			Off-topic		Mukherjee, Tapan Kumar; Malik, Parth; Mukherjee, Srirupa
N8BINHV2	bookSection	2022	Caldwell, David J.; Herron, Jeffrey A.; Ko, Andrew L.; Ojemann, Jeffrey G.	Motor BMIs Have Entered the Clinical Realm	Handbook of Neuroengineering	978-981-15-2848-4			https://link.springer.com/10.1007/978-981-15-2848-4_108-1		2022	2024-03-02 12:10:54	2024-03-02 12:10:54	2024-03-02 12:10:54	1-37											Springer Singapore	Singapore	en					DOI.org (Crossref)		DOI: 10.1007/978-981-15-2848-4_108-1					Thakor, Nitish V.
WPQRYNMW	bookSection	2023	Caldwell, David J.; Herron, Jeffrey A.; Ko, Andrew L.; Ojemann, Jeffrey G.	Motor BMIs Have Entered the Clinical Realm	Handbook of Neuroengineering	978-981-16-5539-5 978-981-16-5540-1			https://link.springer.com/10.1007/978-981-16-5540-1_108		2023	2024-03-02 12:10:56	2024-03-12 22:50:58	2024-03-02 12:10:56	1381-1417											Springer Nature Singapore	Singapore	en					DOI.org (Crossref)		DOI: 10.1007/978-981-16-5540-1_108			Off-topic		Thakor, Nitish V.
GLEZCEHR	bookSection	2008	Veruggio, Gianmarco; Operto, Fiorella	Roboethics: Social and Ethical Implications of Robotics	Springer Handbook of Robotics	978-3-540-23957-4 978-3-540-30301-5			http://link.springer.com/10.1007/978-3-540-30301-5_65		2008	2024-03-02 12:10:57	2024-03-02 12:10:57	2024-03-02 12:10:57	1499-1524						Roboethics					Springer Berlin Heidelberg	Berlin, Heidelberg	en					DOI.org (Crossref)		DOI: 10.1007/978-3-540-30301-5_65					Siciliano, Bruno; Khatib, Oussama
9S9KVXM7	bookSection	2023	De Cubber, Geert; Schneider, Frank E.	Military Robotics	Encyclopedia of Robotics	978-3-642-41610-1			https://link.springer.com/10.1007/978-3-642-41610-1_219-2		2023	2024-03-02 12:10:59	2024-03-12 22:47:04	2024-03-02 12:10:59	1-16											Springer Berlin Heidelberg	Berlin, Heidelberg	en					DOI.org (Crossref)		DOI: 10.1007/978-3-642-41610-1_219-2			Off-topic		Ang, Marcelo H.; Khatib, Oussama; Siciliano, Bruno
[truncated: 36 more columns]

## Sheet: Results_ScienceDirect
Key	Item Type	Publication Year	Author	Title	Publication Title	ISBN	ISSN	DOI	Url	Abstract Note	Date	Date Added	Date Modified	Access Date	Pages	Num Pages	Issue	Volume	Number Of Volumes	Journal Abbreviation	Short Title	Series	Series Number	Series Text	Series Title	Publisher	Place	Language	Rights	Type	Archive	Archive Location	Library Catalog	Call Number	Extra	Notes	Link Attachments	Manual Tags	Automatic Tags	Editor	Series Editor	Translator	Contributor	Attorney Agent	Book Author	Cast Member	Commenter	Composer	Cosponsor
XXKGBNWF	journalArticle	2023	Ren, Hao; Zhang, Haimin	Control strategy based on improved fuzzy algorithm for energy control of wrist rehabilitation robot	Alexandria Engineering Journal		1110-0168	https://doi.org/10.1016/j.aej.2023.07.024	https://www.sciencedirect.com/science/article/pii/S1110016823006063	With the complex changes in social and demographic structure, the problem of aging is becoming increasingly serious, and the demand for equipment in the field of medical rehabilitation is also increasing. Given the above situation, various countries have proposed using rehabilitation robots to assist patients in treatment, and have achieved certain results. The rehabilitation robot helps the inju…	2023	2024-03-02 11:54:18	2024-03-12 22:35:03		634-644			77																				Rehabilitation robot; Control strategy; Energy control; Fuzzy algorithm; Rehabilitation training; Off-topic
PJ9L88MT	journalArticle	2017	Kardan, Iman; Akbarzadeh, Alireza	Robust output feedback assistive control of a compliantly actuated knee exoskeleton	Robotics and Autonomous Systems		0921-8890	https://doi.org/10.1016/j.robot.2017.09.006	https://www.sciencedirect.com/science/article/pii/S0921889017300015	The use of compliant actuators in assistive exoskeletons offers an increased level of comfort for their users. Various control algorithms are presented for assistive exoskeletons, seeking to facilitate wearer’s motions. This paper complements a newly proposed output feedback assistive control (OFAC) algorithm for compliantly actuated exoskeletons. H∞ analysis is used to define robust stability an…	2017	2024-03-02 11:54:18	2024-03-02 11:54:18		15-29			98																				Exoskeleton; Compliant actuation; Integral admittance; Output feedback assistive control method; robustness analysis
C2ZTRMDY	journalArticle	2023	Zhang, Bangcheng; Lan, Xuteng; Liu, Yongbai; Wang, Gang; Sun, Zhongbo	sEMG-based continuous motion estimation of upper limb using a novel noise-tolerant zeroing neurodynamic model combined with LSTM network	Digital Signal Processing		1051-2004	https://doi.org/10.1016/j.dsp.2022.103828	https://www.sciencedirect.com/science/article/pii/S1051200422004456	Continuous motion estimation of human limb plays a vital role in human-robot interaction (HRI) and collaboration (HRC), which can facilitate more natural and active HRI. However, the prediction accuracy of continuous motion estimation needs to be improved, moreover, the noise interference in motion estimation should be suppressed in practical applications. In this paper, the sEMG-based closed-loo…	2023	2024-03-02 11:54:18	2024-04-11 13:37:23		103828			133																				Surface electromyography (sEMG); Statistical analysis; Long short-term memory (LSTM); Continuous motion estimation; Noise-tolerant zeroing neural network (NTZNN); Off-topic
4ABETETH	journalArticle	2022	Zhang, Zaifang; Wang, Zhaoyang; Lei, Han; Gu, Wenquan	Gait phase recognition of lower limb exoskeleton system based on the integrated network model	Biomedical Signal Processing and Control		1746-8094	https://doi.org/10.1016/j.bspc.2022.103693	https://www.sciencedirect.com/science/article/pii/S1746809422002154	Exoskeleton robots have become an emerging technology in medical, industrial and military applications. Human gait phase recognition is the crucial technology for recognizing movement intention of the exoskeleton wearer and controlling the exoskeleton robot. As a new biometric recognition method, gait phase recognition also plays an important role in clinical disease diagnosis, rehabilitation tra…	2022	2024-03-02 11:54:18	2024-03-12 23:00:46		103693			76																				Exoskeleton robot; Bidirectional long short-term memory; Deep neural network; Gait phase recognition; Sparse autoencoder; Off-topic
S7DIZRFV	journalArticle	2020	Chathuramali, K. G. Manosha; Kiguchi, Kazuo	Real-time detection of the interaction between an upper-limb power-assist robot user and another person for perception-assist	Cognitive Systems Research		1389-0417	https://doi.org/10.1016/j.cogsys.2020.01.002	https://www.sciencedirect.com/science/article/pii/S1389041720300097	Assisting aged population or a population with disabilities is a critical problem in today’s world. To compensate for their declined motor function, power-assist wearable robots have been proposed. In some cases, however, the cognitive function of these populations may have declined as well, and it may be insufficient to compensate only for their motor function deficiency. Perception-assist weara…	2020	2024-03-02 11:54:18	2024-04-11 15:10:52		53-63			61																				Wearable robots; Fuzzy reasoning; Interaction recognition; Motion intention; Perception-assist; Off-topic
S2EHBHQU	journalArticle	2019	Chinimilli, Prudhvi Tej; Qiao, Zhi; Sorkhabadi, Seyed Mostafa Rezayat; Jhawar, Vaibhav; Fong, Iat Hou; Zhang, Wenlong	Automatic virtual impedance adaptation of a knee exoskeleton for personalized walking assistance	Robotics and Autonomous Systems		0921-8890	https://doi.org/10.1016/j.robot.2019.01.013	https://www.sciencedirect.com/science/article/pii/S092188901830558X	This paper attempts to address the problem of online modulation of virtual impedance for an assistive robot based on real-time gait and activity measurements to personalize the assistance for different users at different states. In this work, smart shoes and inertial sensors are introduced to measure ground contact forces and knee joint kinematics, respectively. An automatic impedance tuning (AIT…	2019	2024-03-02 11:54:18	2024-03-14 20:39:27		66-76			114																				Assistive robotics; Rehabilitation; Wearable sensors; Impedance control; Human intention estimation; Off-topic
GDX4T7TW	journalArticle	2016	Ranganathan, Rajiv; Krishnan, Chandramouli; Dhaher, Yasin Y.; Rymer, William Z.	Learning new gait patterns: Exploratory muscle activity during motor learning is not predicted by motor modules	Journal of Biomechanics		0021-9290	https://doi.org/10.1016/j.jbiomech.2016.02.006	https://www.sciencedirect.com/science/article/pii/S002192901630104X	The motor module hypothesis in motor control proposes that the nervous system can simplify the problem of controlling a large number of muscles in human movement by grouping muscles into a smaller number of modules. Here, we tested one prediction of the modular organization hypothesis by examining whether there is preferential exploration along these motor modules during the learning of a new gai…	2016	2024-03-02 11:54:18	2024-04-11 13:59:47		718-725		5	49																				EMG; Locomotion; Motor learning; Muscle synergies; Off-topic
EQJ8692Z	journalArticle	2023	Song, Qiuzhi; Ma, Xunju; Liu, Yali	Continuous online prediction of lower limb joints angles based on sEMG signals by deep learning approach	Computers in Biology and Medicine		0010-4825	https://doi.org/10.1016/j.compbiomed.2023.107124	https://www.sciencedirect.com/science/article/pii/S0010482523005899	Continuous online prediction of human joints angles is a key point to improve the performance of man-machine cooperative control. In this study, a framework of online prediction method of joints angles by long short-term memory (LSTM) neural network only based on surface electromyography (sEMG) signals was proposed. The sEMG signals from eight muscles of five subjects’ right leg and three joints …	2023	2024-03-02 11:54:18	2024-04-09 09:24:16		107124			163																				Machine learning; LSTM; sEMG; Online joint angle prediction; Off-topic
CMQMAKNF	journalArticle	2023	Chen, Biao; Zhou, Yang; Chen, Chaoyang; Sayeed, Zain; Hu, Jie; Qi, Jin; Frush, Todd; Goitz, Henry; Hovorka, John; Cheng, Mark; Palacio, Carlos	Volitional control of upper-limb exoskeleton empowered by EMG sensors and machine learning computing	Array		2590-0056	https://doi.org/10.1016/j.array.2023.100277	https://www.sciencedirect.com/science/article/pii/S2590005623000024	Processing multiple channels of bioelectrical signals for bionic assistive robot volitional motion control is still a challenging task due to the interference of systematic noise, artifacts, individual bio-variability, and other factors. Emerging machine learning (ML) provides an enabling technology for the development of the next generation of smart devices and assistive systems and edging compu…	2023	2024-03-02 11:54:18	2024-06-11 13:08:14		100277			17																				EMG; Machine learning; Sensors; Exoskeleton; Motion pattern recognition; Sensor; Volitional control; Wearable device; On-topic; Intention Cue; Timing Info; Method
LS6NGE5S	journalArticle	2020	Chen, Jing; Huang, Yuping; Guo, Xibin; Zhou, Shitong; Jia, Longfei	Parameter identification and adaptive compliant control of rehabilitation exoskeleton based on multiple sensors	Measurement		0263-2241	https://doi.org/10.1016/j.measurement.2020.107765	https://www.sciencedirect.com/science/article/pii/S0263224120303031	To help rehabilitation of patients with lower limb dysfunction, a sitting/lying exoskeleton robot is designed for lower limb rehabilitation. Firstly, a coupling kinematics/dynamics model, including the wearer and exoskeleton, is established by the in-depth analysis of human-machine coupling relationship, and the prototype structure is introduced. Furthermore, according to the kinetic parameter id…	2020	2024-03-02 11:54:18	2024-04-11 15:10:31		107765			159																				Intention prediction; Adaptive compliance control; Lower limb rehabilitation robot; Parameter identification; Off-topic
LFB49CIT	journalArticle	2020	Yu, Xinbo; Li, Yanan; Zhang, Shuang; Xue, Chengqian; Wang, Yu	Estimation of human impedance and motion intention for constrained human–robot interaction	Neurocomputing		0925-2312	https://doi.org/10.1016/j.neucom.2019.07.104	https://www.sciencedirect.com/science/article/pii/S0925231219314444	In this paper, a complete framework for safe and efficient physical human-robot interaction (pHRI) is developed for robot by considering both issues of adaptation to the human partner and ensuring the motion constraints during the interaction. We consider the robot's learning of not only human motion intention, but also the human impedance. We employ radial basis function neural networks (RBFNNs)…	2020	2024-03-02 11:54:18	2024-03-14 20:16:08		268-279			390																				Human motion intention estimation; Adaptive neural network control; Barrier Lyapunov functions; Full-state constraints; Impedance learning; Off-topic
WU4TZS72	journalArticle	2023	Inga, Jairo; Ruess, Miriam; Robens, Jan Heinrich; Nelius, Thomas; Rothfuß, Simon; Kille, Sean; Dahlinger, Philipp; Lindenmann, Andreas; Thomaschke, Roland; Neumann, Gerhard; Matthiesen, Sven; Hohmann, Sören; Kiesel, Andrea	Human-machine symbiosis: A multivariate perspective for physically coupled human-machine systems	International Journal of Human-Computer Studies		1071-5819	https://doi.org/10.1016/j.ijhcs.2022.102926	https://www.sciencedirect.com/science/article/pii/S107158192200146X	The notion of symbiosis has been increasingly mentioned in research on physically coupled human-machine systems. Yet, a uniform specification on which aspects constitute human-machine symbiosis is missing. By combining the expertise of different disciplines, we elaborate on a multivariate perspective of symbiosis as the highest form of interaction in physically coupled human-machine systems, char…	2023	2024-03-02 11:54:18	2024-03-12 22:40:26		102926			170																				Human-machine interaction; Human-machine cooperation; Human-machine symbiosis; Sense of agency; Shared control; Off-topic
3V8DU27H	journalArticle	2024	Toro-Ossaba, Alejandro; Tejada, Juan C.; Rúa, Santiago; Núñez, Juan David; Peña, Alejandro	Myoelectric Model Reference Adaptive Control with Adaptive Kalman Filter for a soft elbow exoskeleton	Control Engineering Practice		0967-0661	https://doi.org/10.1016/j.conengprac.2023.105774	https://www.sciencedirect.com/science/article/pii/S096706612300343X	Rehabilitation and assistance exoskeletons have been widely studied because they allow to provide more effective, intensive, and adaptive therapies; in addition, they can be used to augment the user’s capabilities in order to provide movement assistance. In particular, soft robotic exoskeletons have been researched during the past decade because they allow the device to adapt to the body contours…	2024	2024-03-02 11:54:18	2024-06-10 08:33:25		105774			142																				Sensors; Adaptive Kalman Filter; Elbow exoskeleton; Model Reference Adaptive Control (MRAC); Myoelectric (EMG) control; Soft robotics; On-topic; Intention Cue; Timing Info; Method; Exo Relation
6UC2BDSZ	journalArticle	2023	Tang, Chenyu; Xu, Zhenyu; Occhipinti, Edoardo; Yi, Wentian; Xu, Muzi; Kumar, Sanjeev; Virk, Gurvinder S.; Gao, Shuo; Occhipinti, Luigi G.	From brain to movement: Wearables-based motion intention prediction across the human nervous system	Nano Energy		2211-2855	https://doi.org/10.1016/j.nanoen.2023.108712	https://www.sciencedirect.com/science/article/pii/S2211285523005499	Fueled by the recent proliferation of energy-efficient and energy-autonomous or self-powered nanotechnology-based wearable smart systems, human motion intention prediction (MIP) plays a critical role in a wide range of applications, such as rehabilitation and assistive robotics, to enable more natural, biologically inspired, and seamless integrated motion assistance task execution, including for …	2023	2024-03-02 11:54:18	2024-03-12 22:28:38		108712			115																				Electromyography (EMG); Wearable sensors; Brain-computer interface (BCI); Explainable AI; Motion intention prediction (MIP); Multimodal motion analysis; Off-topic
H2WQQ7JF	journalArticle	2023	Kansal, Sachin; Garg, Dhruv; Upadhyay, Aditya; Mittal, Snehil; Talwar, Guneet Singh	DL-AMPUT-EEG: Design and development of the low-cost prosthesis for rehabilitation of upper limb amputees using deep-learning-based techniques	Engineering Applications of Artificial Intelligence		0952-1976	https://doi.org/10.1016/j.engappai.2023.106990	https://www.sciencedirect.com/science/article/pii/S0952197623011740	Upper limb amputation is a widespread problem worldwide, leading to massive loss of functionality for the victims. While a few solutions exist, these are often very expensive and involve expensive and dangerous surgical procedures. In this paper, we propose a low-cost, highly functional upper limb prosthesis controlled via Electroencephalogram (EEG) signals captured in real-time, classified into …	2023	2024-03-02 11:54:18	2024-03-12 22:39:19		106990			126																				Genetic algorithm; Deep learning; Exoskeleton; Amputee; Cognitive science; Electroencephalogram; Long-short term memory; Non-invasive; Prosthesis; Off-topic
MV2KMUHZ	journalArticle	2022	Mukherjee, Debasmita; Gupta, Kashish; Chang, Li Hsin; Najjaran, Homayoun	A Survey of Robot Learning Strategies for Human-Robot Collaboration in Industrial Settings	Robotics and Computer-Integrated Manufacturing		0736-5845	https://doi.org/10.1016/j.rcim.2021.102231	https://www.sciencedirect.com/science/article/pii/S0736584521001137	Increased global competition has placed a premium on customer satisfaction, and there is a greater demand for manufacturers to be flexible with their products and services. This challenge is usually addressed with the introduction of human operators for precise tasks that require dexterity, flexibility and cognitive decision making. On the other hand, robots, through automation, are very effectiv…	2022	2024-03-02 11:54:18	2024-03-02 14:14:52		102231			73																				Machine Learning; Adaptive Industrial Robotics; Artificial Intelligence; Human-Robot Collaboration; Human-Robot Interaction; Multimodal Communication; Off-topic
TM4XNP9L	bookSection	2020	Huang, Yao; Su, Steven W.; Song, Rong	7 - Voluntary intention-driven rehabilitation robots for the upper limb	Intelligent Biomechatronics in Neurorehabilitation	978-0-12-814942-3			https://www.sciencedirect.com/science/article/pii/B9780128149423000076	Voluntary motion intention during rehabilitation is essential for patients with neurological motor disorders but who still have their own residual motor ability. The weight of the arm and limited involvement of the residual motor efforts might hinder movement performance because of patients' weak muscles. Two different kinds of control strategies are developed and applied by a cable-based upper l…	2020	2024-03-02 11:54:18	2024-04-11 15:06:35		111-130											Academic Press									DOI: https://doi.org/10.1016/B978-0-12-814942-3.00007-6			Off-topic		Hu, Xiaoling
6ZGX59BL	journalArticle	2024	Cai, Jiannan; Gao, Zhidong; Guo, Yuanxiong; Wibranek, Bastian; Li, Shuai	FedHIP: Federated learning for privacy-preserving human intention prediction in human-robot collaborative assembly tasks	Advanced Engineering Informatics		1474-0346	https://doi.org/10.1016/j.aei.2024.102411	https://www.sciencedirect.com/science/article/pii/S1474034624000594	Human-robot collaboration is a promising solution to relieve construction workers from repetitive and physically demanding tasks, thus improving construction safety and productivity. Many studies have developed various deep learning models for human intention prediction, which will form the basis for proactive and adaptive robot planning and control to enable intelligent human-robot collaboration…	2024	2024-03-02 11:54:18	2024-04-04 14:52:58		102411			60																				Off-topic
3QQIYHDE	journalArticle	2016	Nagarajan, Umashankar; Aguirre-Ollinger, Gabriel; Goswami, Ambarish	Integral admittance shaping: A unified framework for active exoskeleton control	Robotics and Autonomous Systems		0921-8890	https://doi.org/10.1016/j.robot.2015.09.015	https://www.sciencedirect.com/science/article/pii/S0921889015002031	Current strategies for lower-limb exoskeleton control include motion intent estimation, which is subject to inaccuracies in muscle torque estimation as well as modeling error. Approaches that rely on the phases of a uniform gait cycle have proven effective, but lack flexibility to aid other kinds of movement. This research aims at developing a more versatile control that can assist the lower limb…	2016	2024-03-02 11:54:18	2024-04-11 14:26:12		310-324			75																				Assistive robotics; Rehabilitation; Wearable robots; Admittance control; Exoskeleton control; Powered exoskeletons; Off-topic; unclear
5SXLLIJD	journalArticle	2023	Valette, Etienne; El-Haouzi, Hind Bril; Demesure, Guillaume	Industry 5.0 and its technologies: A systematic literature review upon the human place into IoT- and CPS-based industrial systems	Computers & Industrial Engineering		0360-8352	https://doi.org/10.1016/j.cie.2023.109426	https://www.sciencedirect.com/science/article/pii/S0360835223004503	Industry 4.0 has fueled research for almost a decade now. Beyond production efficiency, it has raised sustainability issues and societal challenges. However, these have mainly been driven by technological developments until now, putting aside the human and societal aspects. Faced with the emergence of paradigms such as Industry 5.0, it becomes clear that societal considerations are back on the te…	2023	2024-03-02 11:54:18	2024-03-12 22:28:04		109426			184																				Industry 4.0; Cyber–Physical Systems (CPS); Human-Systems Integration (HSI); Industry 5.0; Internet of Things (IoT); Systematic Literature Review (SLR); Off-topic
UV9CASWH	journalArticle	2023	Schreiber, Florian; Decker, Tim; Nelles, Oliver; Manns, Martin	Modeling Static and Dynamic Bending Behavior of Soft Pneunets	Procedia CIRP		2212-8271	https://doi.org/10.1016/j.procir.2023.09.199	https://www.sciencedirect.com/science/article/pii/S2212827123009319	Robotic grippers are widely used in industry to automatically handle specific products. While traditional rigid manipulators are often designed task-specifically, soft grippers with their compliant behavior have been proposed to flexibly handle a range of products with various shapes and materials. One sort of such soft grippers are pneumatic networks (short: pneunets). When pressurized, pneunets…	2023	2024-03-02 11:54:18	2024-03-12 22:34:07		1487-1491			120																				machine learning; pneunets; Soft robotic; temporal convolutional networks (TCN); Off-topic
NMDJXN9W	journalArticle	2022	Zhou, Tianyu; Wang, Yubo; Zhu, Qi; Du, Jing	Human hand motion prediction based on feature grouping and deep learning: Pipe skid maintenance example	Automation in Construction		0926-5805	https://doi.org/10.1016/j.autcon.2022.104232	https://www.sciencedirect.com/science/article/pii/S0926580522001054	Human-robot collaboration has gained popularity in various construction applications. The key to a successful human-robot collaboration at the same construction workplace is the delicate algorithm for predicting human motions to strengthen the robot's situational awareness, i.e., robot-human awareness. Most existing approaches have focused on predicting human motions based on repetitive patterns …	2022	2024-03-02 11:54:18	2024-03-12 23:00:16		104232			138																				Deep learning; Human-robot collaboration; Human motion prediction; K-means; LightGBM; Symbolic aggregate approximation; Off-topic
IBPZQVP2	journalArticle	2023	Tsagkournis, Evangelos; Panagopoulos, Dimitris; Petousakis, Giannis; Nikolaou, Grigoris; Stolkin, Rustam; Chiou, Manolis	A Supervised Machine Learning Approach to Operator Intent Recognition for Teleoperated Mobile Robot Navigation	IFAC-PapersOnLine		2405-8963	https://doi.org/10.1016/j.ifacol.2023.10.1023	https://www.sciencedirect.com/science/article/pii/S2405896323014064	In applications that involve human-robot interaction (HRI), human-robot teaming (HRT), and cooperative human-machine systems, the inference of the human partner's intent is of critical importance. This paper presents a method for the inference of the human operator's navigational intent, in the context of mobile robots that provide full or partial (e.g., shared control) teleoperation. We propose …	2023	2024-03-02 11:54:18	2024-03-02 14:14:44		8333-8338		2	56																				Human-Robot Interaction; Human-in-the-loop; Human-Robot Teaming; Operator Navigational Intent; Random Forest; Supervised Machine Learning; Off-topic
BRN7UTK9	journalArticle	2019	Allgöwer, Frank; Sousa, João Borges de; Kapinski, James; Mosterman, Pieter; Oehlerking, Jens; Panciatici, Patrick; Prandini, Maria; Rajhans, Akshay; Tabuada, Paulo; Wenzelburger, Philipp	Position paper on the challenges posed by modern applications to cyber-physical systems theory	Nonlinear Analysis: Hybrid Systems		1751-570X	https://doi.org/10.1016/j.nahs.2019.05.007	https://www.sciencedirect.com/science/article/pii/S1751570X19300603	Cyber-physical systems theory offers a powerful framework for modeling, analyzing, and designing real engineering systems integrating communication, control, and computation functionalities (the cyber part) within a natural and/or man-made system governed by the laws of physics (the physical part). New methodological developments in cyber-physical systems theory are required by traditional applic…	2019	2024-03-02 11:54:18	2024-03-14 20:46:53		147-165			34																				cyber–physical systems theory; Off-topic
K3SCK5AM	journalArticle	2019	Bi, Luzheng; Feleke, Aberham->Genetu; Guan, Cuntai	A review on EMG-based motor intention prediction of continuous human upper limb motion for human-robot collaboration	Biomedical Signal Processing and Control		1746-8094	https://doi.org/10.1016/j.bspc.2019.02.011	https://www.sciencedirect.com/science/article/pii/S1746809419300473	Electromyography (EMG) signal is one of the widely used biological signals for human motor intention prediction, which is an essential element in human-robot collaboration systems. Studies on motor intention prediction from EMG signal have been concentrated on classification and regression models, and there are numerous review and survey papers on classification models. However, to the best of ou…	2019	2024-03-02 11:54:18	2024-05-28 08:09:22		113-127			51																				Intention prediction; Electromyography (EMG); Sensors; Human-robot collaboration; Upper limb; Continuous motion; Evaluation; On-topic; Intention Cue; Method
7VK89YRL	journalArticle	2023	Zhang, Ming; Xu, Rui; Wu, Haitao; Pan, Jia; Luo, Xiaowei	Human–robot collaboration for on-site construction	Automation in Construction		0926-5805	https://doi.org/10.1016/j.autcon.2023.104812	https://www.sciencedirect.com/science/article/pii/S0926580523000729	The rapid development of robotic technology makes transforming from manual activities to human–robot collaboration (HRC) possible in construction. An HRC system can improve construction productivity and safety by matching robot intelligence with human skills. However, research exploring the status, challenges, and emerging research trends of HRC in the construction domain is lacking. Aiming to br…	2023	2024-03-02 11:54:18	2024-03-12 22:22:53		104812			150																				Robotics; Human–robot collaboration; Human–robot interaction; Collaborative robot; Construction robot; On-site construction; Off-topic
EZBWKR4X	journalArticle	2020	Jiang, Yongyu; Chen, Christine; Zhang, Xiaodong; Chen, Chaoyang; Zhou, Yang; Ni, Guoxin; Muh, Stephanie; Lemos, Stephen	Shoulder muscle activation pattern recognition based on sEMG and machine learning algorithms	Computer Methods and Programs in Biomedicine		0169-2607	https://doi.org/10.1016/j.cmpb.2020.105721	https://www.sciencedirect.com/science/article/pii/S0169260720315546	Background and Objective Surface electromyography (sEMG) has been used for robotic rehabilitation engineering for volitional control of hand prostheses or elbow exoskeleton, however, using sEMG for volitional control of an upper limb exoskeleton has not been perfectly developed. The long-term goal of our study is to process shoulder muscle bio-electrical signals for rehabilitative robotic assisti…	2020	2024-03-02 11:54:18	2024-03-14 20:27:15		105721			197																				Motion; Electromyography (EMG); Machine learning; Pattern recognition; Shoulder; Convolutional neural network (CNN); Off-topic
2V9RXGCM	journalArticle	2024	Wang, Baicun; Zhou, Huiying; Li, Xingyu; Yang, Geng; Zheng, Pai; Song, Ci; Yuan, Yixiu; Wuest, Thorsten; Yang, Huayong; Wang, Lihui	Human Digital Twin in the context of Industry 5.0	Robotics and Computer-Integrated Manufacturing		0736-5845	https://doi.org/10.1016/j.rcim.2023.102626	https://www.sciencedirect.com/science/article/pii/S0736584523001011	Human-centricity, a core value of Industry 5.0, places humans in the center of production. It leads to the prioritization of human needs, spanning from health and safety to self-actualization and personal growth. The concept of the Human Digital Twin (HDT) is proposed as a critical method to realize human-centricity in smart manufacturing systems towards Industry 5.0. HDTs are digital representat…	2024	2024-03-02 11:54:19	2024-03-02 11:54:19		102626			85																				Smart manufacturing; Industry 5.0; Human Digital Twin; Human-centricity
28HAHPC2	journalArticle	2023	Zhang, Ceng; Chen, Junxin; Li, Jiatong; Peng, Yanhong; Mao, Zebing	Large language models for human–robot interaction: A review	Biomimetic Intelligence and Robotics		2667-3797	https://doi.org/10.1016/j.birob.2023.100131	https://www.sciencedirect.com/science/article/pii/S2667379723000451	The fusion of large language models and robotic systems has introduced a transformative paradigm in human–robot interaction, offering unparalleled capabilities in natural language understanding and task execution. This review paper offers a comprehensive analysis of this nascent but rapidly evolving domain, spotlighting the recent advances of Large Language Models (LLMs) in enhancing their struct…	2023	2024-03-02 11:54:19	2024-03-12 22:24:12		100131		4	3																				Human–robot interaction; Considerations and challenges; Large language models; Task completion; Off-topic
B6M9JX77	journalArticle	2018	Brion-Roby, Roxanne; Gagnon, Jonathan; Deschênes, Jean-Sébastien; Chabot, Bruno	Investigation of fixed bed adsorption column operation parameters using a chitosan material for treatment of arsenate contaminated water	Journal of Environmental Chemical Engineering		2213-3437	https://doi.org/10.1016/j.jece.2017.12.032	https://www.sciencedirect.com/science/article/pii/S2213343717306711	According to the World Health Organization, arsenic is one of the most toxic elements for human health and the concentration limits of this pollutant are hardly attained in drinking water over the world. Arsenic(V) contaminated water at pH 8.0 was treated using a fixed bed column filled with a chitosan adsorbent material, where the operating experimental column conditions were studied. The effect…	2018	2024-03-02 11:54:19	2024-03-14 20:52:36		505-511		1	6																				Arsenic removal; Chitosan adsorbent; Fixed bed column; FPLC; Ion exchange; Off-topic
FD7CXB9J	journalArticle	2015	Mefoued, S.	A second order sliding mode control and a neural network to drive a knee joint actuated orthosis	Neurocomputing		0925-2312	https://doi.org/10.1016/j.neucom.2014.12.047	https://www.sciencedirect.com/science/article/pii/S0925231214017111	In this paper, we present an actuated orthosis aimed to assist the movements of dependent persons. The orthosis is controlled through the subject׳s intention, estimated by a Radial Basis Function Neural Network (RBFNN). The RBFNN takes into account the nonlinearities between the neural muscle excitation and the resulting knee joint position. This includes the modeling of the muscular activation d…	2015	2024-03-02 11:54:19	2024-03-02 11:54:19		71-79			155																				Actuated orthosis; EMG signal; Radial basis function neural network; Second order sliding mode control
JCJNMJ4D	journalArticle	2005	Vallery, H.; Stützle, T.; Buss, M.; Abel, D.	CONTROL OF A HYBRID MOTOR PROSTHESIS FOR THE KNEE JOINT	IFAC Proceedings Volumes		1474-6670	https://doi.org/10.3182/20050703-6-CZ-1902.01415	https://www.sciencedirect.com/science/article/pii/S1474667016374274	Functional Electrical Stimulation (FES) is used for gait restitution in paraplegic patients. One of the major problems is the heavily increased muscle fatigue due to unphysiological stimulation. As a possible solution, this paper introduces a hybrid neuroprosthesis for the knee joint, where muscle stimulation is complemented by a motor-driven exoskeleton. A control concept based on model predicti…	2005	2024-03-02 11:54:19	2024-03-02 11:54:19		76-81		1	38																				adaptive control; redundant manipulators
T9BVU7YV	journalArticle	2022	Li, Wanting; Liu, Keping; Sun, Zhongbo; Li, Chunxu; Chai, Yuanyuan; Gu, Jian	A neural network-based model for lower limb continuous estimation against the disturbance of uncertainty	Biomedical Signal Processing and Control		1746-8094	https://doi.org/10.1016/j.bspc.2021.103115	https://www.sciencedirect.com/science/article/pii/S1746809421007126	In this paper, a novel prediction model is proposed to estimate human continuous motion intention using a fuzzy wavelet neural network (FWNN) and a zeroing neural network (ZNN). During walking, seven channel surface electromyography (sEMG) signals and motion data of hip and knee are collected, and two signals are selected and processed from the seven muscles based on physiological and correlation…	2022	2024-03-02 11:54:19	2024-03-12 23:10:11		103115			71																				Surface electromyography; Continuous estimation; Correlation analysis; Neural network; Zeroing neural network; Off-topic
PN2W4Q5M	journalArticle	2018	Karvouniari, Anna; Michalos, George; Dimitropoulos, Nikos; Makris, Sotirios	An approach for exoskeleton integration in manufacturing lines using Virtual Reality techniques	Procedia CIRP		2212-8271	https://doi.org/10.1016/j.procir.2018.08.315	https://www.sciencedirect.com/science/article/pii/S2212827118312289	Exoskeleton technologies bring new capabilities and improve endurance and safety in industrial settings. They are designed to increase in industrial productivity and can prevent common workplace injuries. Although they are not a new concept, the integration of exoskeletons in plants is not a trivial matter. Combining wearable robotics with Virtual Reality holds great promise for industrial applic…	2018	2024-03-02 11:54:19	2024-03-14 20:51:29		103-108			78																				exoskeleton; manufacturing; Virtual Reality; waearable robotics; Off-topic
G8R59XLD	journalArticle	2014	Hassani, Walid; Mohammed, Samer; Rifaï, Hala; Amirat, Yacine	Powered orthosis for lower limb movements assistance and rehabilitation	Control Engineering Practice		0967-0661	https://doi.org/10.1016/j.conengprac.2014.02.002	https://www.sciencedirect.com/science/article/pii/S0967066114000719	This paper presents two rehabilitation approaches of the lower limb: passive and active. The passive one ensures repetitive motions of the limb without any effort delivered by the wearer. Within the active one, a human–exoskeleton interaction approach is proposed. It allows us to provide a knee joint torque support, adapted according to the intention and ability of the wearer, for assistance-as-n…	2014	2024-03-02 11:54:19	2024-03-02 11:54:19		245-253			26																				Wearable robots; Rehabilitation robotics; Actuated orthosis; Musculoskeletal modeling
Q9C8XACV	journalArticle	2023	Xu, Datao; Zhou, Huiyu; Quan, Wenjing; Gusztav, Fekete; Baker, Julien S.; Gu, Yaodong	Adaptive neuro-fuzzy inference system model driven by the non-negative matrix factorization-extracted muscle synergy patterns to estimate lower limb joint movements	Computer Methods and Programs in Biomedicine		0169-2607	https://doi.org/10.1016/j.cmpb.2023.107848	https://www.sciencedirect.com/science/article/pii/S016926072300514X	Background and objective For patients with movement disorders, the main clinical focus is on exercise rehabilitation to help recover lost motor function, which is achieved by relevant assisted equipment. The basis for seamless control of the assisted equipment is to achieve accurate inference of the user's movement intentions in the human-machine interface. This study proposed a novel movement in…	2023	2024-03-02 11:54:19	2024-04-11 13:30:44		107848			242																				Lower limb biomechanics estimation; Movement intention detection; Muscle synergy pattern; Sports rehabilitation; Off-topic
XCSI5MQU	journalArticle	2024	Tian, Dingkui; Li, Feng; He, Yong; Li, Wentao; Chen, Ziqiang; Yang, Ming; Wu, Xinyu	Data-driven estimation for uphill continuous rehabilitation motion at different slopes using sEMG	Biomedical Signal Processing and Control		1746-8094	https://doi.org/10.1016/j.bspc.2024.106162	https://www.sciencedirect.com/science/article/pii/S1746809424002209	Uphill movement is considered an important rehabilitation training activity, with the estimation of its motion intentions based on human surface electromyography (sEMG) signals proving advantageous for enhancing the effectiveness of rehabilitation training. In this study, we propose a novel uphill continuous rehabilitation motion estimation (UCRME) method called URENet to build a mapping model fr…	2024	2024-03-02 11:54:19	2024-04-04 14:38:37		106162			93																				sEMG; Rehabilitation training; Data-driven estimation; Off-topic
4SEBFJKX	bookSection	2020	Lee, Hao; Ferguson, Peter Walker; Rosen, Jacob	Chapter 11 - Lower Limb Exoskeleton Systems—Overview	Wearable Robotics	978-0-12-814659-0			https://www.sciencedirect.com/science/article/pii/B9780128146590000114	Lower body wearable robots, or lower limb exoskeletons, have developed rapidly in the past decade. These devices can be separated into three different categories: assistive exoskeletons, rehabilitation exoskeletons, and augmentation exoskeletons. Exoskeletons from the first two categories are designed for use on people with neurologic conditions or the elderly. Assistive exoskeletons mainly focus…	2020	2024-03-02 11:54:19	2024-03-14 20:24:15		207-229											Academic Press									DOI: https://doi.org/10.1016/B978-0-12-814659-0.00011-4			Lower limb exoskeleton; exoskeleton; human–robot interaction; rehabilitation; review; assistive devices; wearable robot; human augmentation; robotics; Off-topic		Rosen, Jacob; Ferguson, Peter Walker
VY5QFQJ8	bookSection	2021	Akmal, MH Maziati; Ahmad, Farah B.; Hisham, Firzanah; Hazmi, Alia Tasnim	16 - Biopolymer-based waste for biomaterials thin film in piezoelectric application	Advanced Technology for the Conversion of Waste Into Fuels and Chemicals	978-0-323-90150-5			https://www.sciencedirect.com/science/article/pii/B9780323901505000108	The abundance of biopolymer-based biomass waste generated from various sector including agriculture, aquaculture, forestry, industry and municipal waste is an opportunity to use it as the sustainable feedstock of piezoelectric biomaterials. Rather than disposing these biomass wastes into the landfill or incinerators, these wastes can be converted into value-added product by fabricating it into pi…	2021	2024-03-02 11:54:19	2024-03-02 14:07:30		355-381											Woodhead Publishing									DOI: https://doi.org/10.1016/B978-0-323-90150-5.00010-8			Off-topic		Khan, Anish; Pizzi, A.; Jawaid, Mohammad; Azum, Naved; Asiri, Abdullah; Isa, Illyas
3VIYWF2E	journalArticle	2022	Coronado, Enrique; Kiyokawa, Takuya; Ricardez, Gustavo A. Garcia; Ramirez-Alpizar, Ixchel G.; Venture, Gentiane; Yamanobe, Natsuki	Evaluating quality in human-robot interaction: A systematic search and classification of performance and human-centered factors, measures and metrics towards an industry 5.0	Journal of Manufacturing Systems		0278-6125	https://doi.org/10.1016/j.jmsy.2022.04.007	https://www.sciencedirect.com/science/article/pii/S0278612522000577	Industry 5.0 constitutes a change of paradigm where the increase of economic benefits caused by a never-ending increment of production is no longer the only priority. Instead, Industry 5.0 addresses social and planetary challenges caused or neglected in Industry 4.0 and below. One relevant the most relevant challenges of Industry 5.0 is the design of human-centered smart environments (i.e., that …	2022	2024-03-02 11:54:19	2024-03-13 00:07:13		392-410			63																				Robotics; Human-robot collaboration; Human-robot interaction; Industry 5.0; Metrics; Society 5.0 2010 MSC: 00–01; Off-topic
ESE9GDR9	journalArticle	2019	Mirzaee, Mitra Soltani; Moghimi, Sahar	Detection of reaching intention using EEG signals and nonlinear dynamic system identification	Computer Methods and Programs in Biomedicine		0169-2607	https://doi.org/10.1016/j.cmpb.2019.04.023	https://www.sciencedirect.com/science/article/pii/S0169260718318741	Background and objectives Low frequency electroencephalography (EEG) signals are associated with preparation of movement and thus provide valuable information for brain-machine interface applications. The purpose of this study was to detect movement intention from EEG signals before execution of self-paced arm reaching movements. Methods Ten healthy individuals were recruited. Movement onset was …	2019	2024-03-02 11:54:19	2024-04-12 06:33:57		151-161			175																				Laguerre expansion technique; Low frequency EEG; Movement related cortical potentials; Nonlinear dynamic modeling; Volterra kernels; Off-topic
R5HTMRE2	bookSection	2020	Dhir, Neil	Chapter 4 - Kriging for prosthesis control	Powered Prostheses	978-0-12-817450-0			https://www.sciencedirect.com/science/article/pii/B9780128174500000043	In this chapter we present the use of Bayesian nonparametric methods in the realm of prostheses control. More specifically we are interested in change; change in the driving functions of human locomotion behavior in response to endogenous and exogenous influences.	2020	2024-03-02 11:54:19	2024-03-14 20:28:49		57-112											Academic Press									DOI: https://doi.org/10.1016/B978-0-12-817450-0.00004-3			Gaussian processes; Bayesian nonparametrics; multivariate regression; plantarflexion angle; Off-topic		Dallali, Houman; Demircan, Emel; Rastgaar, Mo
8BRW679U	journalArticle	2021	Wahid, Md Ferdous; Tafreshi, Reza	Improved Motor Imagery Classification Using Regularized Common Spatial Pattern with Majority Voting Strategy	IFAC-PapersOnLine		2405-8963	https://doi.org/10.1016/j.ifacol.2021.11.179	https://www.sciencedirect.com/science/article/pii/S2405896321022230	The classification of motor imagery (MI) can be substantially improved when the electroencephalogram (EEG) features are extracted using the Common Spatial Pattern (CSP) algorithm. However, most of the previous studies have empirically selected a window size of 1s to extract the CSP-features and did not employ any post-processing technique such as the majority voting technique. The aim of this stu…	2021	2024-03-02 11:54:19	2024-03-14 15:59:38		226-231		20	54																				machine learning; majority voting; Electroencephalogram; common spatial pattern; motor imagery; Off-topic
U8UFR84J	journalArticle	2024	Han, Liang; Zhao, Longfei; Huang, Yunzhi; Xu, Wenfu	Variable admittance control for safe physical human–robot interaction considering intuitive human intention	Mechatronics		0957-4158	https://doi.org/10.1016/j.mechatronics.2023.103098	https://www.sciencedirect.com/science/article/pii/S095741582300154X	The trajectory planning of the arm is greatly facilitated by the physical direct teaching technology. Variable admittance control is a promising technology when a robot is interacting with a variable environment, such as a human whose stiffness might change during the interaction. Nevertheless, a canonical admittance controller with imperfect parameters may lead to robot oscillation, which brings…	2024	2024-03-02 11:54:19	2024-04-04 14:51:25		103098			97																				Physical human–robot interaction; Human intention; Oscillation suppression; Variable admittance control; Off-topic
3N3MHLVF	journalArticle	2018	Fortune, Benjamin C.; McKenzie, Lachlan R.; Chatfield, Logan T.; Pretty, Christopher G.	Crosstalk Removal in Stimulus-evoked Forearm Electromyography	IFAC-PapersOnLine		2405-8963	https://doi.org/10.1016/j.ifacol.2018.11.622	https://www.sciencedirect.com/science/article/pii/S2405896318333317	This paper presents the detection and reduction of crosstalk in stimulus-evoked electromyography (EMG) recorded from four forearm flexors: Flexor Carpi Radialis (FCR), Palmaris Longus (PL), Flexor Digitorum Superficialis (FDS) and the Flexor Carpi Ulnaris (FCU). Electrical stimulation was applied distal to the elbow, stimulating the medial and radial nerves singly. As the innervating nerve was st…	2018	2024-03-02 11:54:19	2024-03-14 20:52:21		315-320		27	51																				Exoskeleton; Assistive Robotics; Branched Electrode; Crosstalk; Forearm; Electrical stimulation; Off-topic
NB4RWE3F	journalArticle	2024	Zhang, Changhe; Wang, Xiaoyun; Yu, Zidong; Wang, Bingjin; Deng, Chao	Interpretable Dual-branch EMGNet: A transfer learning-based network for inter-subject lower limb motion intention recognition	Engineering Applications of Artificial Intelligence		0952-1976	https://doi.org/10.1016/j.engappai.2023.107761	https://www.sciencedirect.com/science/article/pii/S0952197623019450	Currently, the fusion of surface Electromyography (EMG) and deep learning is gradually showing immense potential in the research of Lower Limb Motion Intention Recognition (LLMIR). Nevertheless, most deep learning algorithms have poor interpretability without special design or the help of other post-hoc analysis tools, as well as unsatisfactory performance in cross-subject prediction. Hence, this…	2024	2024-03-02 11:54:19	2024-04-11 13:34:57		107761			130																				Transfer learning; Interpretable deep learning; Joint angle prediction; Lower limb motion recognition; Surface electromyography; Off-topic
BCVRIUDV	bookSection	2018	Varghese, Rejin John; Freer, Daniel; Deligianni, Fani; Liu, Jindong; Yang, Guang-Zhong	Chapter 3 - Wearable Robotics for Upper-Limb Rehabilitation and Assistance: A Review of the State-of-the-Art, Challenges, and Future Research	Wearable Technology in Medicine and Health Care	978-0-12-811810-8			https://www.sciencedirect.com/science/article/pii/B9780128118108000038	A significant fraction of the world population is plagued by neuromuscular disorders which have no cure other than symptomatic management. An increasingly aging world population would inevitably lead to a further rise in these numbers. The management of the manifestations of many neuromuscular diseases ranging from Parkinson’s disease to stroke has been an active research topic in robotics since …	2018	2024-03-02 11:54:19	2024-03-14 20:48:28		23-69											Academic Press									DOI: https://doi.org/10.1016/B978-0-12-811810-8.00003-8			soft robotics; rehabilitation; review; Wearable robotics; assistance; intention sensing; upper-limb; Off-topic		Tong, Raymond Kai-Yu
VQ8IIEID	journalArticle	2022	Velasco, Laura Stefannia Forero; Revilla, Pablo Emilio Rodríguez; Rodríguez, Laura Valentina Ruiz; Hincapié, María Paz Santa; Saavedra-Robinson, Luis A.; Jiménez, Jose-Fernando	A human-centred workstation in industry 4.0 for balancing the industrial productivity and human well-being	International Journal of Industrial Ergonomics		0169-8141	https://doi.org/10.1016/j.ergon.2022.103355	https://www.sciencedirect.com/science/article/pii/S0169814122000968	Cyber-physical productions systems (CPPS) play a fundamental role in the fourth industrial revolution along with human centred design. The consideration of these two factors leads to the concept of human centred cyber-physical production systems (H-CPPSs), which are defined as systems that support humans, machines, and software to integrate virtual and physical worlds. H-CPPS are not intended to …	2022	2024-03-02 11:54:19	2024-03-02 14:10:51		103355			91																				Ergonomics; Cyber-physical production system; Human-centred; Risk assessment; Well-being; Off-topic
MB739LVY	journalArticle	2021	Muhammad, Ghulam; Alshehri, Fatima; Karray, Fakhri; Saddik, Abdulmotaleb El; Alsulaiman, Mansour; Falk, Tiago H.	A comprehensive survey on multimodal medical signals fusion for smart healthcare systems	Information Fusion		1566-2535	https://doi.org/10.1016/j.inffus.2021.06.007	https://www.sciencedirect.com/science/article/pii/S1566253521001330	Smart healthcare is a framework that utilizes technologies such as wearable devices, the Internet of Medical Things (IoMT), sophisticated machine learning algorithms, and wireless communication technology to seamlessly access health records, link individuals, resources, and organizations, and then effectively handle and react to health environment demands intelligently. One of the main ingredient…	2021	2024-03-02 11:54:19	2024-03-02 14:09:42		355-375			76																				Off-topic
VXVFQAUY	bookSection	2010	Tan, K.; White, C.; Hunston, D.; Vogt, B.; Haag, A.	18 - Assessing and improving bonding in wet conditions	Advances in Structural Adhesive Bonding	978-1-84569-435-7			https://www.sciencedirect.com/science/article/pii/B9781845694357500183	Moisture is a key culprit in degrading adhesive bonds. This chapter reviews recent developments in test methods and techniques that have been used to assess and understand the role moisture plays in bond degradation, placing emphasis on accelerated destructive aging and testing, as well as non-destructive evaluation. Current understanding of interfacial water accumulation and advances in techniqu…	2010	2024-03-02 11:54:19	2024-03-02 14:09:00		547-573							Woodhead Publishing in Materials				Woodhead Publishing									DOI: https://doi.org/10.1533/9781845698058.4.547			aging; biological adhesives; degradation; interfacial water distribution; moisture; Off-topic		Dillard, David A.
6MYEDN4S	journalArticle	2022	Wang, Jie; Liu, Jiahao; Zhang, Gaowei; Guo, Shijie	Periodic event-triggered sliding mode control for lower limb exoskeleton based on human–robot cooperation	ISA Transactions		0019-0578	https://doi.org/10.1016/j.isatra.2021.05.039	https://www.sciencedirect.com/science/article/pii/S0019057821003025	This paper presents a periodic event-triggered sliding mode control (SMC) scheme based on human–robot cooperation for lower limb exoskeletons. Firstly, a Genetic Algorithm-Back propagation (GA-BP) neural network is proposed to estimate the motion intention of the wearer through electromyography (EMG) signals. Secondly, the periodic event-triggered SMC strategy based on tanh function is designed t…	2022	2024-03-02 11:54:19	2024-04-11 13:45:44		87-97			123																				Asymptotic convergence; Genetic algorithm; Lower limb exoskeleton; Periodic event-triggered strategy; Sliding mode control; Off-topic
MPNGH7H9	journalArticle	2018	Park, Junghoon; Kim, Sangjoon J.; Kyeong, Seulki; Kim, Jung; Na, Youngjin	Feasibility of proportional EMG control for a hand exoskeleton: A Fitts’ Law approach	IFAC-PapersOnLine		2405-8963	https://doi.org/10.1016/j.ifacol.2018.11.544	https://www.sciencedirect.com/science/article/pii/S2405896318332506	Although many hand exoskeletons have been developed to provide natural hand movements for patients, extraction of motion intents is one of the challenging issues to perform activities of daily living (ADLs). This paper describes a noninvasive electromyography (EMG)-based proportional control for grasping tasks. To perform grasping tasks in ADLs, three degree of freedoms (DOFs) for thumb adduction…	2018	2024-03-02 11:54:19	2024-04-18 07:15:39		214-219		22	51																				spinal cord injury; surface electromyography; stroke; fitts’ law; Off-topic; unclear
35TFWABI	journalArticle	2023	Zhang, Kuangen; Chen, Jiahong; Wang, Jing; Chen, Xinxing; Leng, Yuquan; Silva, Clarence W. de; Fu, Chenglong	Ensemble diverse hypotheses and knowledge distillation for unsupervised cross-subject adaptation	Information Fusion		1566-2535	https://doi.org/10.1016/j.inffus.2022.12.023	https://www.sciencedirect.com/science/article/pii/S1566253522002718	Human intent prediction (HIP) and human activity recognition (HAR) are important for human–robot interactions. However, human–robot interface signals are user-dependent. A classifier trained on labeled source subjects performs poorly on unlabeled target subjects. Besides, previous methods used a single learner, which may only learn a subset of features and degrade their performance on target subj…	2023	2024-03-02 11:54:19	2024-04-11 13:28:51		268-281			93																				Human activity recognition; Ensemble learning; Wearable robots; Human intent prediction; Knowledge distillation; Unsupervised cross-subject adaptation; Off-topic; unclear
R4MW3HCN	journalArticle	2022	Bai, Shaoping; Islam, M. R.; Power, Valerie; OŚullivan, Leonard	User-centered development and performance assessment of a modular full-body exoskeleton (AXO-SUIT)	Biomimetic Intelligence and Robotics		2667-3797	https://doi.org/10.1016/j.birob.2021.100032	https://www.sciencedirect.com/science/article/pii/S2667379721000322	This paper presents the design and preliminary performance assessment of a full-body assistive exoskeleton (AXO-SUIT) for older adults. AXO-SUIT is a system that consists of separate lower-body and upper-body modular exoskeletons, which can be combined to form a full-body system to provide flexible physical assistance as needed. The full-body exoskeleton comprises 27 degrees of freedom (dof), of …	2022	2024-03-02 11:54:19	2024-03-13 00:09:25		100032		2	2																				Exoskeletons; User-centered design; Performance assessment; Physical assistance for the elderly; Off-topic
44YPABVT	bookSection	2017		About This Book	Human Modelling for Bio-Inspired Robotics	978-0-12-803137-7			https://www.sciencedirect.com/science/article/pii/B978012803137710000X		2017	2024-03-02 11:54:19	2024-03-02 11:54:19		xiii-xiv											Academic Press									DOI: https://doi.org/10.1016/B978-0-12-803137-7.10000-X					Ueda, Jun; Kurita, Yuichi
FMQQRXYY	journalArticle	2014	Canavese, Giancarlo; Stassi, Stefano; Fallauto, Carmelo; Corbellini, Simone; Cauda, Valentina; Camarchia, Vittorio; Pirola, Marco; Pirri, Candido Fabrizio	Piezoresistive flexible composite for robotic tactile applications	Sensors and Actuators A: Physical		0924-4247	https://doi.org/10.1016/j.sna.2013.11.018	https://www.sciencedirect.com/science/article/pii/S0924424713005724	We present a robust and flexible tactile sensor based on piezoresistive sensing material, constituted by a polymeric composite with nanostructured spiky particles as filler. The composite is able to exploit tunneling conduction mechanism when subjected to a compressive load. We have here integrated this quantum tunneling composite (QTC) with an ad-hoc electronic read-out circuit. In addition a so…	2014	2024-03-02 11:54:19	2024-03-02 11:54:19		1-9			208																				Logarithmic trans-impedance amplifier; Tactile imaging; Tactile matrix sensor; Tunneling-conduction piezoresistive composite
F9BZF3SU	bookSection	2020	Ferguson, Peter Walker; Shen, Yang; Rosen, Jacob	Chapter 8 - Hand Exoskeleton Systems—Overview	Wearable Robotics	978-0-12-814659-0			https://www.sciencedirect.com/science/article/pii/B9780128146590000084	This chapter aims to provide an overview of the research and development of modern active hand exoskeleton systems. These systems are characterized by the ability to actively control one or more degrees of freedom (DOF) of at least one finger with respect to a mechanical ground attached to the hand or forearm. Hand exoskeletons are frequently complex devices due to the required human–robot intera…	2020	2024-03-02 11:54:19	2024-03-14 20:28:22		149-175											Academic Press									DOI: https://doi.org/10.1016/B978-0-12-814659-0.00008-4			exoskeleton; human–robot interaction; rehabilitation; review; assistive devices; wearable robot; Hand exoskeleton; human augmentation; robotics; Off-topic		Rosen, Jacob; Ferguson, Peter Walker
EG2RGQNV	journalArticle	2023	Jacob, Frederic; Grosse, Eric H.; Morana, Stefan; König, Cornelius J.	Picking with a robot colleague: A systematic literature review and evaluation of technology acceptance in human–robot collaborative warehouses	Computers & Industrial Engineering		0360-8352	https://doi.org/10.1016/j.cie.2023.109262	https://www.sciencedirect.com/science/article/pii/S0360835223002863	Just-in-time delivery, shorter product life cycles, demographic changes, and the Covid-19 pandemic have driven the industrial application of collaborative robots in warehouses. These robots work alongside humans, increasing their productivity and relieving them of repetitive or strenuous tasks. However, human workers can be reluctant to collaborate with robots owing to certain fears; for example,…	2023	2024-03-02 11:54:19	2024-03-12 22:40:01		109262			180																				Cobot; Human–Robot Collaboration; Systematic Literature Review; Warehousing 4.0; Off-topic
T782PMHK	journalArticle	2022	He, Yong; Li, Feng; Li, Jinke; Liu, Jingshuai; Wu, Xinyu	An sEMG based adaptive method for human-exoskeleton collaboration in variable walking environments	Biomedical Signal Processing and Control		1746-8094	https://doi.org/10.1016/j.bspc.2021.103477	https://www.sciencedirect.com/science/article/pii/S1746809421010740	In this paper, a novel long short memory network – adaptive robust iterative learning control (LSTM-ARILC) framework is proposed to achieve accurate continuous motion estimation and adaptive following control for the exoskeleton robot, which is applied to offer assistance to human walking in variable environments. The LSTM network is established to estimate the human lower limb motion through the…	2022	2024-03-02 11:54:19	2024-04-11 08:36:44		103477			74																				Motion estimation; Exoskeleton robot; Human–machine collaboration; Surface Electromyography (sEMG); Off-topic
VXR742KU	journalArticle	2019	Lu, Longhai; Wu, Qingcong; Chen, Xi; Shao, Ziyan; Chen, Bai; Wu, Hongtao	Development of a sEMG-based torque estimation control strategy for a soft elbow exoskeleton	Robotics and Autonomous Systems		0921-8890	https://doi.org/10.1016/j.robot.2018.10.017	https://www.sciencedirect.com/science/article/pii/S0921889018305128	Motor dysfunction has become a serious threat to the health of older people and the patients with neuromuscular impairment. The application of exoskeleton to motion assistance has received increasing attention due to its promising prospects. The major contribution of this paper is to develop a joint torque estimation control strategy for a soft elbow exoskeleton to provide effective power assista…	2019	2024-03-02 11:54:19	2024-05-28 08:29:27		88-98			111																				Sensors; sEMG; Motion intention; Power assistance; Soft exoskeleton; Torque estimation control strategy; Evaluation; On-topic; Method; Exo Relation
ISGUTXU3	journalArticle	2022	Zhang, Qin; Fang, Li; Zhang, Qining; Xiong, Caihua	Simultaneous estimation of joint angle and interaction force towards sEMG-driven human-robot interaction during constrained tasks	Neurocomputing		0925-2312	https://doi.org/10.1016/j.neucom.2021.05.113	https://www.sciencedirect.com/science/article/pii/S0925231221015757	Human has excellent motor capability and performance in conducting various manipulation tasks. During some tasks such as tightening/loosening a screw with a screwdriver, the motion is accompanied by force exertion to the environment (that is, constrained motion). To obtain natural human-robot interaction (HRI) as human interacts/collaborates with the environment, decoding the human’s movement int…	2022	2024-03-02 11:54:19	2024-03-12 23:01:29		38-45			484																				Surface electromyography (sEMG); Constrained motions; Human-robot interaction (HRI); Long short-term memory (LSTM); Simultaneous estimation; Off-topic
JHWEHGQS	journalArticle	2023	Gualtieri, Luca; Fraboni, Federico; Brendel, Hannah; Dallasega, Patrick; Rauch, Erwin; Pietrantoni, Luca	Guidelines for the integration of cognitive ergonomics in the design of human-centered and collaborative robotics applications	Procedia CIRP		2212-8271	https://doi.org/10.1016/j.procir.2023.09.005	https://www.sciencedirect.com/science/article/pii/S2212827123007370	In the context of Industry 4.0, cognitive ergonomics is crucial for improving the working conditions and the psychosocial well-being of operators interacting with even more advanced and smart machines, as well as for the enhancement of production performances. Nevertheless, this topic is often neglected or ignored when implementing human-robot interaction in industrial settings. Starting from the…	2023	2024-03-02 11:54:19	2024-03-12 22:43:33		374-379			120																				Industry 4.0; human-robot interaction; cognitive ergonomics; collaborative robotics; human-centered design; Off-topic
5Z3RG9K6	journalArticle	2014	Liu, Dongsheng; Zhao, Xingang; Ye, Dan; Zhao, Yiwen; Wu, Zhenwei	sEMG Based Movement Quantitative Estimation of Joins Using SVM Method	IFAC Proceedings Volumes		1474-6670	https://doi.org/10.3182/20140824-6-ZA-1003.01364	https://www.sciencedirect.com/science/article/pii/S1474667016435731	The sEMG based movement recognition developed rapidly in recent years, which focus on intention estimation that velocity and angle of movement joint are not concerned. This paper proposed a quantitative analysis method of sEMG, with ability to estimate motion of human joints, which can be used to control rehabilitation robot system control by patient's own intention. The quantitative model of the…	2014	2024-03-02 11:54:19	2024-03-02 11:54:19		12311-12316		3	47																				sEMG; movement estimation; rehabilitation robot; quantitative estimation; SVM method
LPHZWMDG	journalArticle	2023	Ahani, Ali; Ahani, Elshan	An overview for materials and design methods used for enhancement of laminated glass	Hybrid Advances		2773-207X	https://doi.org/10.1016/j.hybadv.2023.100063	https://www.sciencedirect.com/science/article/pii/S2773207X23000465	The attachment of more than one glass layer through the polymeric interlayer results in the formation of laminated glass. In contrast to other glass types, laminated glass offers better breakage resistance, post-breakage safety, and protection against noise. The breakage resistance and post-breakage safety of laminated glass in residential and commercial buildings hold critical prominence and lam…	2023	2024-03-02 11:54:19	2024-03-12 22:52:40		100063			3																				FEM; Impact loading; Laminated glass; Sustainable performance; Off-topic
S5W4GUIA	journalArticle	2019	Fortune, Benjamin C.; Pretty, Christopher G.; Chatfield, Logan T.; McKenzie, Lachlan R.; Hayes, Michael P.	Low-cost active electromyography	HardwareX		2468-0672	https://doi.org/10.1016/j.ohx.2019.e00085	https://www.sciencedirect.com/science/article/pii/S2468067219300501	Electromyography (sEMG) is the technique applied to measure the bio-potential signal produced by a contracting skeletal muscle. sEMG has been used for subject intention estimation, force estimation, limb angle estimation and determining muscle activation timing. Typically most sEMG devices on the market, and in literature, are not open source hardware. This results in a device that can be conside…	2019	2024-03-02 11:54:19	2024-03-14 20:38:29		e00085			6																				EMG; Rehabilitation; Bar electrodes; Bio-instrumentation; Bio-sensing; Right leg driver; Off-topic
Q87545UI	journalArticle	2022	Zhang, Qiang; Clark, William H.; Franz, Jason R.; Sharma, Nitin	Personalized fusion of ultrasound and electromyography-derived neuromuscular features increases prediction accuracy of ankle moment during plantarflexion	Biomedical Signal Processing and Control		1746-8094	https://doi.org/10.1016/j.bspc.2021.103100	https://www.sciencedirect.com/science/article/pii/S1746809421006972	Objective Compared to mechanical signals that are used for estimating human limb motion intention, non-invasive surface electromyography (sEMG) is a preferred signal in human-robotic systems. However, noise interference, crosstalk from adjacent muscle groups, and an inability to measure deeper muscle tissues are disadvantageous to sEMG’s reliable use. In this work, we hypothesize that a fusion be…	2022	2024-03-02 11:54:20	2024-03-12 23:01:45		103100			71																				Surface electromyography; Feedforward neural network; Human effort prediction; Isometric ankle plantarflexion; Support vector machine regression; Ultrasound imaging; Off-topic
D6VX9W35	journalArticle	2021	Xiao, Feiyun; Gu, Liang; Ma, Wenzhang; Zhu, Yanhe; Zhang, Zhen; Wang, Yong	Real time motion intention recognition method with limited number of surface electromyography sensors for A 7-DOF hand/wrist rehabilitation exoskeleton	Mechatronics		0957-4158	https://doi.org/10.1016/j.mechatronics.2021.102642	https://www.sciencedirect.com/science/article/pii/S0957415821001161	The functions of human hand are rich, and the motor dysfunction of hand of chronic stroke patients can be alleviated to some extent through active rehabilitation training. Hand rehabilitation exoskeleton can assist patients to do active rehabilitation training. However, how to realize more motion with less surface electromyogrphy (sEMG) sensors, and how to realize the real-time motion intention r…	2021	2024-03-02 11:54:20	2024-04-11 14:02:55		102642			79																				Motion intention recognition; Hand/wrist exoskeleton; Real time; Semg; Off-topic
I528LDBM	journalArticle	2019	Petković, Tomislav; Puljiz, David; Marković, Ivan; Hein, Björn	Human intention estimation based on hidden Markov model motion validation for safe flexible robotized warehouses	Robotics and Computer-Integrated Manufacturing		0736-5845	https://doi.org/10.1016/j.rcim.2018.11.004	https://www.sciencedirect.com/science/article/pii/S0736584518302965	With the substantial growth of logistics businesses the need for larger warehouses and their automation arises, thus using robots as assistants to human workers is becoming a priority. In order to operate efficiently and safely, robot assistants or the supervising system should recognize human intentions in real-time. Theory of Mind (ToM) is an intuitive human conception of other humans’ mental s…	2019	2024-03-02 11:54:20	2024-03-14 20:34:40		182-196			57																				Human intention estimation; Virtual reality; Hidden Markov model; Theory of Mind; Off-topic
QDVMP82E	journalArticle	2017	Long, Yi; Du, Zhijiang; Chen, Chaofeng; Wang, Weidong; He, Long; Mao, Xiwang; Xu, Guoqiang; Zhao, Guangyu; Li, Xiaoqi; Dong, Wei	Development and Analysis of an Electrically Actuated Lower Extremity Assistive Exoskeleton	Journal of Bionic Engineering		1672-6529	https://doi.org/10.1016/S1672-6529(16)60397-9	https://www.sciencedirect.com/science/article/pii/S1672652917300082	An electrically actuated lower extremity exoskeleton is developed, in which only the knee joint is actuated actively while other joints linked by elastic elements are actuated passively. This paper describes the critical design criteria and presents the process of design and calculation of the actuation system. A flexible physical Human-Robot-Interaction (pHRI) measurement device is designed and …	2017	2024-03-02 11:54:20	2024-03-02 11:54:20		272-283		2	14																				exoskeleton; adaptive control; data fusion; pHRI measurement; pHRI minimization
S2D2Y6VV	journalArticle	2021	Shokur, Solaiman; Mazzoni, Alberto; Schiavone, Giuseppe; Weber, Douglas J.; Micera, Silvestro	A modular strategy for next-generation upper-limb sensory-motor neuroprostheses	Med		2666-6340	https://doi.org/10.1016/j.medj.2021.05.002	https://www.sciencedirect.com/science/article/pii/S2666634021002026	Summary Neuroprosthetics is a discipline that aims at restoring lost functions to people affected by a variety of neurological disorders or neurotraumatic lesions. It combines the expertise of computer science and electrical, mechanical, and micro/nanotechnology with cellular, molecular, and systems neuroscience. Rapid breakthroughs in the field during the past decade have brought the hope that n…	2021	2024-03-02 11:54:20	2024-03-14 16:01:28		912-937		8	2																				Off-topic
QV8I5SD9	journalArticle	2014	Shenoy, Krishna V.; Carmena, Jose M.	Combining Decoder Design and Neural Adaptation in Brain-Machine Interfaces	Neuron		0896-6273	https://doi.org/10.1016/j.neuron.2014.08.038	https://www.sciencedirect.com/science/article/pii/S0896627314007399	Brain-machine interfaces (BMIs) aim to help people with paralysis by decoding movement-related neural signals into control signals for guiding computer cursors, prosthetic arms, and other assistive devices. Despite compelling laboratory experiments and ongoing FDA pilot clinical trials, system performance, robustness, and generalization remain challenges. We provide a perspective on how two compl…	2014	2024-03-02 11:54:20	2024-03-02 11:54:20		665-680		4	84
ZQAXKX8G	journalArticle	2022	Hasan, S. K.; Dhingra, Anoop K.	Biomechanical design and control of an eight DOF human lower extremity rehabilitation exoskeleton robot	Results in Control and Optimization		2666-7207	https://doi.org/10.1016/j.rico.2022.100107	https://www.sciencedirect.com/science/article/pii/S266672072200008X	Exoskeleton robot-assisted physical therapy has received a lot of research attention due to its positive impact on human upper and lower extremity rehabilitation. The exoskeleton robot attaches closely to the human limbs and facilitates natural movements at the joints. The effectiveness of the exoskeleton robot-assisted physical therapy is influenced by the mechanical design of the manipulator. A…	2022	2024-03-02 11:54:20	2024-03-12 23:48:40		100107			7																				Exoskeleton robot mechanical design; Human lower extremity modeling; Sliding mode controller; Super twisting algorithms; Off-topic
FFH26GIF	bookSection	2020	Shen, Yang; Ferguson, Peter Walker; Rosen, Jacob	Chapter 1 - Upper Limb Exoskeleton Systems—Overview	Wearable Robotics	978-0-12-814659-0			https://www.sciencedirect.com/science/article/pii/B9780128146590000011	This chapter provides an overview of the research and development of upper limb exoskeleton systems. These systems can be broadly categorized into assistive devices meant to replace impaired human functioning, rehabilitation devices aimed at recovering functionality lost due to injury or medical conditions, augmentation exoskeletons designed to enhance the users’ abilities above their normal leve…	2020	2024-03-02 11:54:20	2024-05-30 09:47:22		1-22											Academic Press									DOI: https://doi.org/10.1016/B978-0-12-814659-0.00001-1			exoskeleton; rehabilitation; review; assistive devices; physical human–robot interaction; wearable robot; human augmentation; robotics; teleoperation; Upper limb exoskeleton; Off-topic		Rosen, Jacob; Ferguson, Peter Walker
3IQ5EPZM	journalArticle	2017	Stewart, Ashley M.; Pretty, Christopher G.; Adams, Mark; Chen, XiaoQi	Review of Upper Limb Hybrid Exoskeletons	IFAC-PapersOnLine		2405-8963	https://doi.org/10.1016/j.ifacol.2017.08.2266	https://www.sciencedirect.com/science/article/pii/S2405896317330616	Hybrid exoskeletons, which combine electrically controlled actuation with functional electrical stimulation, potentially offer great benefits for muscular rehabilitation. This review aims to provide an overview of the state of the art of current upper-limb hybrid exoskeletons with a focus on stroke rehabilitation. This field is still very new and further development of the current control methods…	2017	2024-03-02 11:54:20	2024-03-02 11:54:20		15169-15178		1	50																				stroke; upper limb; functional electrical stimulation; healthcare delivery; hybrid exoskeletons; Rehabilitation engineering
7DAUAZT9	journalArticle	2022	Sun, Yuanxi; Tang, Yuntao; Zheng, Jia; Dong, Dianbiao; Chen, Xiaohong; Bai, Long	From sensing to control of lower limb exoskeleton: a systematic review	Annual Reviews in Control		1367-5788	https://doi.org/10.1016/j.arcontrol.2022.04.003	https://www.sciencedirect.com/science/article/pii/S1367578822000189	As a typical application of the human-computer interaction device, the lower limb exoskeleton has attracted many researchers' attention in recent years in an attempt to improve its functionality in human body assistance, augmentation, treatment, and protection. Essentially, the interaction between the lower limb exoskeleton and the subject is mainly realized through its sensing and control system…	2022	2024-03-02 11:54:20	2024-04-11 13:45:58		83-96			53																				Robotics; Exoskeleton; Sensor; Control; Lower extremity; Off-topic
MX9NBCL3	journalArticle	2021	Hasan, S. K.; Dhingra, Anoop K.	Performance verification of different control schemes in human lower extremity rehabilitation robot	Results in Control and Optimization		2666-7207	https://doi.org/10.1016/j.rico.2021.100028	https://www.sciencedirect.com/science/article/pii/S2666720721000187	Many people experience temporary or permanent impairment sometime in their lifetime. Exoskeleton robot-based exercise machines for neurorehabilitation offer an attractive alternative for many disabled people. The performance of exoskeleton robot-based physiotherapy depends on the effectiveness of the robot control scheme. This paper examines the performance of three commonly used control algorith…	2021	2024-03-02 11:54:20	2024-03-14 17:48:45		100028			4																				Exoskeleton robot; PID controller; Sliding mode controller; Anthropometric parameters; Computed torque controller; Lower extremity dynamic model; Off-topic
4XHKWBQP	journalArticle	2022	Xia, Xiaolu; Zhou, Tianyu; Du, Jing; Li, Nan	Human motion prediction for intelligent construction: A review	Automation in Construction		0926-5805	https://doi.org/10.1016/j.autcon.2022.104497	https://www.sciencedirect.com/science/article/pii/S0926580522003703	Intelligent construction is an important construction trend. With the growing number of intelligent autonomous systems implemented in the construction area, understanding and predicting human motion becomes increasingly important. Based on such predictions, the autonomous systems can optimize their actions to improve the efficiency of human-robot interactions, and supervisors can make informed de…	2022	2024-03-02 11:54:20	2024-03-12 23:03:14		104497			142																				Review; Cognition; Ergonomics; Human motion prediction; Human motion and intent; Off-topic
AISRIP5G	journalArticle	2021	Berning, Jeffrey; Francisco, Gerard E.; Chang, Shuo-Hsiu; Fregly, Benjamin J.; O'Malley, Marcia K.	Myoelectric control and neuromusculoskeletal modeling: Complementary technologies for rehabilitation robotics	Current Opinion in Biomedical Engineering		2468-4511	https://doi.org/10.1016/j.cobme.2021.100313	https://www.sciencedirect.com/science/article/pii/S2468451121000532	Stroke and spinal cord injury (SCI) are a leading cause of disability in the United States, and researchers have pursued using robotic devices to aid rehabilitation efforts for resulting upper-extremity impairments. To date, however, robotic rehabilitation of the upper limb has produced only limited improvement in functional outcomes compared to traditional therapy. This paper explores the potent…	2021	2024-03-02 11:55:51	2024-06-05 12:14:00		100313			19																				Robotic rehabilitation; Neuromusculoskeletal modeling; Upper limb motor impairment; Off-topic
ZTL7H8HQ	journalArticle	2017	Simonetti, Davide; Zollo, Loredana; Papaleo, Eugenia; Carpino, Giorgio; Guglielmelli, Eugenio	Reprint of “Multimodal adaptive interfaces for 3D robot-mediated upper limb neuro-rehabilitation: An overview of bio-cooperative systems”	Robotics and Autonomous Systems		0921-8890	https://doi.org/10.1016/j.robot.2016.11.002	https://www.sciencedirect.com/science/article/pii/S0921889016307035	Robot-mediated neuro-rehabilitation has been proved to be an effective therapeutic approach for upper limb motor recovery after stroke, though its actual potential when compared to other conventional approaches has still to be fully demonstrated. Most of the proposed solutions use a planar workspace. One key aspect for influencing motor recovery mechanisms, such as neuroplasticity and the level o…	2017	2024-03-02 11:55:51	2024-03-02 11:55:51		86-96			90																				Stroke; Rehabilitation robotics; Activities of Daily Living (ADL); Arm-weight support; Bio-cooperative systems
TVVSML3M	journalArticle	2017	Dinh, Binh Khanh; Xiloyannis, Michele; Cappello, Leonardo; Antuvan, Chris Wilson; Yen, Shih-Cheng; Masia, Lorenzo	Adaptive backlash compensation in upper limb soft wearable exoskeletons	Robotics and Autonomous Systems		0921-8890	https://doi.org/10.1016/j.robot.2017.03.012	https://www.sciencedirect.com/science/article/pii/S0921889016303591	A new frontier of assistive devices aims at designing exoskeletons based on fabric and flexible materials for applications where kinematic transparency is the primary requirement. Bowden-cable transmission is the widely employed solution in most of the aforementioned applications due to advantages in durability, lightweight, safety, and flexibility. The major advantages of soft assistive devices …	2017	2024-03-02 11:55:51	2024-04-16 09:46:05		173-186			92																				Adaptive control; Backlash hysteresis; Bowden cable transmission; Nonlinear friction; Soft exoskeletons; Wearable devices; Off-topic; unclear
KZCKUDNF	journalArticle	2006	Karwowski, W.; Gaweda, A.; Marras, W. S.; Davis, K.; Zurada, J. M.; Rodrick, D.	A fuzzy relational rule network modeling of electromyographical activity of trunk muscles in manual lifting based on trunk angels, moments, pelvic tilt and rotation angles	International Journal of Industrial Ergonomics		0169-8141	https://doi.org/10.1016/j.ergon.2006.06.006	https://www.sciencedirect.com/science/article/pii/S0169814106001247	The main objective of the study was to model the electromyographic (EMG) responses for 10 trunk muscles in manual-lifting tasks using the fuzzy relational rule network (FRRN). The FRRN utilized trunk-related variables, including sagittal and lateral trunk moments, pelvic tilt and pelvic rotation angles, and sagittal, lateral, and twist trunk angles as model inputs. The EMG data for model training…	2006	2024-03-02 11:55:51	2024-04-08 10:16:41		847-859		10	36																				Fuzzy relational rule; Manual lifting; Model estimation; Soft computing; Trunk muscles; Off-topic
3I8J6425	journalArticle	2012	Martins, Maria M.; Santos, Cristina P.; Frizera-Neto, Anselmo; Ceres, Ramón	Assistive mobility devices focusing on Smart Walkers: Classification and review	Robotics and Autonomous Systems		0921-8890	https://doi.org/10.1016/j.robot.2011.11.015	https://www.sciencedirect.com/science/article/pii/S0921889011002181	In an aging society it is extremely important to develop devices, which can support and aid the elderly in their daily life. This demands means and tools that extend independent living and promote improved health. Thus, the goal of this article is to review the state of the art in the robotic technology for mobility assistive devices for people with mobility disabilities. The important role that …	2012	2024-03-02 11:55:51	2024-04-11 14:33:50		548-562		4	60																				Rehabilitation; Assistive mobility technology; Smart Walkers; Off-topic; unclear
GV7U46YY	journalArticle	2013	Novak, Domen; Reberšek, Peter; Rossi, Stefano Marco Maria De; Donati, Marco; Podobnik, Janez; Beravs, Tadej; Lenzi, Tommaso; Vitiello, Nicola; Carrozza, Maria Chiara; Munih, Marko	Automated detection of gait initiation and termination using wearable sensors	Medical Engineering & Physics		1350-4533	https://doi.org/10.1016/j.medengphy.2013.07.003	https://www.sciencedirect.com/science/article/pii/S1350453313001501	This paper presents algorithms for detection of gait initiation and termination using wearable inertial measurement units and pressure-sensitive insoles. Body joint angles, joint angular velocities, ground reaction force and center of plantar pressure of each foot are obtained from these sensors and input into supervised machine learning algorithms. The proposed initiation detection method recogn…	2013	2024-03-02 11:55:51	2024-04-08 13:43:19		1713-1720		12	35																				Machine learning; Wearable sensors; Gait analysis; Motion intention detection; Off-topic; unclear
G7HD4JUX	journalArticle	2020	Mammone, Nadia; Ieracitano, Cosimo; Morabito, Francesco C.	A deep CNN approach to decode motor preparation of upper limbs from time–frequency maps of EEG signals at source level	Neural Networks		0893-6080	https://doi.org/10.1016/j.neunet.2020.01.027	https://www.sciencedirect.com/science/article/pii/S089360802030037X	A system that can detect the intention to move and decode the planned movement could help all those subjects that can plan motion but are unable to implement it. In this paper, motor planning activity is investigated by using electroencephalographic (EEG) signals with the aim to decode motor preparation phases. A publicly available database of 61-channels EEG signals recorded from 15 healthy subj…	2020	2024-03-02 11:55:51	2024-04-12 06:05:10		357-372			124																				Electroencephalography; Deep learning; Brain computer interface; Beamforming; Convolutional neural network; Time–frequency analysis; Off-topic
DG5HRT76	bookSection	2020	Wang, Lizhen; Peng, Guangshuai; Yao, Wei; Biggar, Stuart; Hu, Chaoyi; Yin, Xiaofei; Fan, Yubo	10 - Soft robotics for hand rehabilitation	Intelligent Biomechatronics in Neurorehabilitation	978-0-12-814942-3			https://www.sciencedirect.com/science/article/pii/B9780128149423000106	This chapter introduces a soft and wearable robotic glove for hand rehabilitation. It was designed for individuals with a hemiparetic hand. The glove is more lightweight and compact compared with rigid hand exoskeleton robots. The design of the soft robotic glove included a cable drive system which drives the fingers in flexion. Three-dimensional printed cable guides were fixed between interphala…	2020	2024-03-02 11:55:51	2024-03-14 20:16:41		167-176											Academic Press									DOI: https://doi.org/10.1016/B978-0-12-814942-3.00010-6			Off-topic		Hu, Xiaoling
F4E7NAEY	journalArticle	2022	Islam, Muhammad Raza Ul; Bai, Shaoping	A novel approach of FMG sensors distribution leading to subject independent approach for effective and efficient detection of forearm dynamic movements	Biomedical Engineering Advances		2667-0992	https://doi.org/10.1016/j.bea.2022.100062	https://www.sciencedirect.com/science/article/pii/S266709922200038X	In force myography (FMG) limb movement is detected by measuring muscle contraction intensity in terms of forces. In this work, FMG is used to detect forearm movements i.e. flexion, extension, pronation, supination and steady-state. In FMG, sensors are conventionally located at supinator/pronator muscles to detect forearm pronation/supination movement. In this paper, a new approach to detect forea…	2022	2024-03-02 11:55:51	2024-03-12 23:30:15		100062			4																				Machine learning; Cross-subject model; Force myography; Forearm movement detection; Off-topic
PYSVLBZT	journalArticle	2023	Wang, Duojin; Gu, Xiaoping; Li, Wenzhuo; Jin, Yaoxiang; Yang, Maisi; Yu, Hongliu	Evaluation of safety-related performance of wearable lower limb exoskeleton robot (WLLER): A systematic review	Robotics and Autonomous Systems		0921-8890	https://doi.org/10.1016/j.robot.2022.104308	https://www.sciencedirect.com/science/article/pii/S092188902200197X	Wearable lower limb exoskeleton robots (WLLER) have broad development prospects in the military, industrial and medical fields. The intelligent device comes into intimate contact with the human body, and its safety is an essential factor that developers must consider. With the increasing research on the safety of WLLER, its safety test methods and indicators should gradually improve. By examining…	2023	2024-03-02 11:55:51	2024-03-12 22:27:57		104308			160																				Safety; Performance indicator; Test; Wearable lower limb exoskeleton robot; Off-topic
RQVSPXMH	journalArticle	2017	Arnez-Paniagua, Victor; Rifai, Hala; Mohammed, Samer; Amirat, Yacine	Adaptive Control of an Actuated Ankle Foot Orthosis for Foot-Drop Correction	IFAC-PapersOnLine		2405-8963	https://doi.org/10.1016/j.ifacol.2017.08.237	https://www.sciencedirect.com/science/article/pii/S2405896317305499	This paper deals with the control of an actuated-ankle-foot-orthosis (AAFO) intended to help foot-drop patients. The foot-AAFO system is driven by the human torque delivered by the muscles spanning the ankle joint and by the AAFO’s actuator’s torque. A model reference adaptive control is proposed to dorsiflex the foot during the swing phase. Unlike most classical model-based controllers, the prop…	2017	2024-03-02 11:55:51	2024-03-02 11:55:51		1384-1389		1	50																				Adaptive control; rehabilitation; actuated ankle foot orthosis; foot drop
PDA4T68I	journalArticle	2016	Kalunga, Emmanuel K.; Chevallier, Sylvain; Barthélemy, Quentin; Djouani, Karim; Monacelli, Eric; Hamam, Yskandar	Online SSVEP-based BCI using Riemannian geometry	Neurocomputing		0925-2312	https://doi.org/10.1016/j.neucom.2016.01.007	https://www.sciencedirect.com/science/article/pii/S0925231216000540	Challenges for the next generation of Brain Computer Interfaces (BCI) are to mitigate the common sources of variability (electronic, electrical, biological) and to develop online and adaptive systems following the evolution of the subject׳s brain waves. Studying electroencephalographic (EEG) signals from their associated covariance matrices allows the construction of a representation which is inv…	2016	2024-03-02 11:55:51	2024-03-02 11:55:51		55-68			191																				Riemannian geometry; Asynchronous; Brain–Computer Interfaces; Online; Steady State Visually Evoked Potentials
L7LCY33Q	journalArticle	2019	Arnez-Paniagua, V.; Rifaï, H.; Amirat, Y.; Ghedira, M.; Gracies, J. M.; Mohammed, S.	Adaptive control of an actuated ankle foot orthosis for paretic patients	Control Engineering Practice		0967-0661	https://doi.org/10.1016/j.conengprac.2019.06.003	https://www.sciencedirect.com/science/article/pii/S0967066118302557	This paper deals with the control of an active ankle foot orthosis (AAFO) to assist the gait of paretic patients. The AAFO system is driven by both, the residual human torque delivered by the muscles spanning the ankle joint and the AAFO’s actuator’s torque. A model reference adaptive control is proposed to assist dorsiflexion and plantar-flexion movements of the ankle joint during level walking.…	2019	2024-03-02 11:55:51	2024-03-14 20:41:02		207-220			90																				Adaptive control; Actuated ankle foot orthosis; Adaptive ankle joint reference; Gait assistance; Paretic patient; Off-topic
FG932HCF	journalArticle	2018	Sahoo, Saikat; Pratihar, Dilip Kumar; Mukhopadhyay, Sudipta	A novel supervisory control scheme to tackle variations in step length for walking with powered ankle prosthesis	Biomedical Signal Processing and Control		1746-8094	https://doi.org/10.1016/j.bspc.2018.08.001	https://www.sciencedirect.com/science/article/pii/S1746809418301915	In daily-life activities, it becomes essential to modulate the walking speed, when an amputee wishes to walk outdoor wearing his/her powered prosthesis. Different walking speeds can be achieved by varying the step length or stride length, and ankle torque requirement during push-off varies significantly with the desired step length. Thus, in order to mimic the natural gait for varying step length…	2018	2024-03-02 11:55:51	2024-03-14 20:49:12		212-220			46																				Adaptive neuro-fuzzy inference system; Multisensory data fusion; Powered ankle prosthesis; Step length prediction; Supervisory control; Off-topic
2P9ZSJFR	journalArticle	2021	Britt, John E.; O’Malley, Marcia K.; Rose, Chad G.	Electromyographic Classification to Control the SPAR Glove	IFAC-PapersOnLine		2405-8963	https://doi.org/10.1016/j.ifacol.2021.11.182	https://www.sciencedirect.com/science/article/pii/S2405896321022266	The SeptaPose Assistive and Rehabilitative (SPAR) Glove has been developed to assist individuals with upper extremity impairment arising from neuromuscular injury. The glove detects user intent via the MYO wearable electromyography (EMG) device. In this manuscript, pattern recognition tools infer the desired hand pose from EMG activity. The ability of the measurement and classification methods to…	2021	2024-03-02 11:55:51	2024-04-11 14:14:57		244-250		20	54																				Robotics; control; Assistive; estimation; Machine Learning in modeling; Rehabilitation Robotics; Off-topic
IFVK28GL	journalArticle	2016	Resquín, Francisco; Gómez, Alicia Cuesta; Gonzalez-Vargas, Jose; Brunetti, Fernando; Torricelli, Diego; Rueda, Francisco Molina; Cuerda, Roberto Cano de la; Miangolarra, Juan Carlos; Pons, José Luis	Hybrid robotic systems for upper limb rehabilitation after stroke: A review	Medical Engineering & Physics		1350-4533	https://doi.org/10.1016/j.medengphy.2016.09.001	https://www.sciencedirect.com/science/article/pii/S1350453316302016	In recent years the combined use of functional electrical stimulation (FES) and robotic devices, called hybrid robotic rehabilitation systems, has emerged as a promising approach for rehabilitation of lower and upper limb motor functions. This paper presents a review of the state of the art of current hybrid robotic solutions for upper limb rehabilitation after stroke. For this aim, studies have …	2016	2024-03-02 11:55:51	2024-03-02 11:55:51		1279-1288		11	38																				Robotics; Rehabilitation; Upper limb; Stroke; Functional electrical stimulation; Hybrid technology
BH9UXHBU	bookSection	2019	Subasi, Abdulhamit	Chapter 2 - Biomedical Signals	Practical Guide for Biomedical Signals Analysis Using Machine Learning Techniques	978-0-12-817444-9			https://www.sciencedirect.com/science/article/pii/B9780128174449000027	Biomedical signals are collected from a medical or biological source at the organ level, cell level, or molecular level. Different biomedical signals are utilized in the research laboratory, clinic, and sometimes even at home. There are many biomedical signals including the electroencephalogram (EEG), or electrical activity from the brain; evoked potentials, or electrical responses of the brain t…	2019	2024-03-02 11:55:51	2024-03-14 20:32:55		27-87											Academic Press									DOI: https://doi.org/10.1016/B978-0-12-817444-9.00002-7			Carotid pulse (CP); Electrocardiograms (ECG); Electroencephalograms (EEG); Electrogastrogram (EGG); Electromyograms (EMG); Electroneurogram (ENG); Electrooculogram (EOG); Evoked potentials (EP); Phonocardiogram (PCG); Photoplethysmography (PPG); Vibroarthogram (VAG); Vibromyogram (VMG); Off-topic		Subasi, Abdulhamit
SYFCUBAP	journalArticle	2020	Al-dabbagh, Ali H. A.; Ronsse, Renaud	A review of terrain detection systems for applications in locomotion assistance	Robotics and Autonomous Systems		0921-8890	https://doi.org/10.1016/j.robot.2020.103628	https://www.sciencedirect.com/science/article/pii/S0921889020304681	Terrain detection systems have been developed for a large body of applications. For instance, a bionic leg prosthesis would have to adapt its behavior as a function of the terrain, in order to restore a sound lower-limb biomechanics to the amputee. Visually impaired people benefit from such systems in order to collect information about their locomotion environment and avoid obstacles. Finally, mo…	2020	2024-03-02 11:55:51	2024-03-14 20:30:33		103628			133																				Wearable sensors; Environmental features recognition; Human locomotion assistance; Intent detection; Locomotion modes prediction; Prostheses; Ramp detection; Stairs detection; Terrain detection systems; Vision; Visually impaired; Off-topic
Q24W7ERC	journalArticle	2024	Wang, Baicun; Zhou, Huiying; Li, Xingyu; Yang, Geng; Zheng, Pai; Song, Ci; Yuan, Yixiu; Wuest, Thorsten; Yang, Huayong; Wang, Lihui	Human Digital Twin in the context of Industry 5.0	Robotics and Computer-Integrated Manufacturing		0736-5845	https://doi.org/10.1016/j.rcim.2023.102626	https://www.sciencedirect.com/science/article/pii/S0736584523001011	Human-centricity, a core value of Industry 5.0, places humans in the center of production. It leads to the prioritization of human needs, spanning from health and safety to self-actualization and personal growth. The concept of the Human Digital Twin (HDT) is proposed as a critical method to realize human-centricity in smart manufacturing systems towards Industry 5.0. HDTs are digital representat…	2024	2024-03-02 11:55:51	2024-03-02 11:55:51		102626			85																				Smart manufacturing; Industry 5.0; Human Digital Twin; Human-centricity
AUN8SM2C	journalArticle	2019	Sado, Fatai; Yap, Hwa Jen; Ghazilla, Raja Ariffin Raja; Ahmad, Norhafizan	Design and control of a wearable lower-body exoskeleton for squatting and walking assistance in manual handling works	Mechatronics		0957-4158	https://doi.org/10.1016/j.mechatronics.2019.102272	https://www.sciencedirect.com/science/article/pii/S0957415819301059	Several manual-handling works (e.g. load-lifting, carrying, carpet-laying, etc.) involve repetitive lower limb movements (RLLM) such as squatting, kneeling, or walking which are notable risk factors for work-related musculoskeletal disorders of the lower-limb and lumbar spine. Wearable exoskeletons can augment workers’ strength and minimize muscular activation in RLLM, thus enhancing efficiency a…	2019	2024-03-02 11:55:51	2024-05-28 09:03:54		102272			63																				Linear quadratic Gaussian; Manual handling works; Movement detection and synchronization; Repetitive movements; Wearable lower-body exoskeletons; Off-topic
VF7HWPMZ	journalArticle	2015	Mefoued, S.	A second order sliding mode control and a neural network to drive a knee joint actuated orthosis	Neurocomputing		0925-2312	https://doi.org/10.1016/j.neucom.2014.12.047	https://www.sciencedirect.com/science/article/pii/S0925231214017111	In this paper, we present an actuated orthosis aimed to assist the movements of dependent persons. The orthosis is controlled through the subject׳s intention, estimated by a Radial Basis Function Neural Network (RBFNN). The RBFNN takes into account the nonlinearities between the neural muscle excitation and the resulting knee joint position. This includes the modeling of the muscular activation d…	2015	2024-03-02 11:55:51	2024-03-02 11:55:51		71-79			155																				Actuated orthosis; EMG signal; Radial basis function neural network; Second order sliding mode control
9DYZ55YD	bookSection	2019	Sirlantzis, Konstantinos; Larsen, Layla Bashir; Kanumuru, Lakshmi Krisha; Oprea, Paul	11 - Robotics	Handbook of Electronic Assistive Technology	978-0-12-812487-1			https://www.sciencedirect.com/science/article/pii/B9780128124871000119	This chapter describes the application of robotics in the field of rehabilitation. It provides an overview of prominent research and commercially available robotic devices for assistive and rehabilitation purposes. The main considerations for the design of rehabilitation robotic devices are discussed. Finally, a number of research directions and future challenges are presented.	2019	2024-03-02 11:55:51	2024-03-14 20:32:57		311-345											Academic Press									DOI: https://doi.org/10.1016/B978-0-12-812487-1.00011-9			Off-topic		Cowan, Donna; Najafi, Ladan
QQLF9U4X	journalArticle	2015	Alonso-Valerdi, Luz Maria; Salido-Ruiz, Ricardo Antonio; Ramirez-Mendoza, Ricardo A.	Motor imagery based brain–computer interfaces: An emerging technology to rehabilitate motor deficits	Neuropsychologia		0028-3932	https://doi.org/10.1016/j.neuropsychologia.2015.09.012	https://www.sciencedirect.com/science/article/pii/S002839321530155X	When the sensory–motor integration system is malfunctioning provokes a wide variety of neurological disorders, which in many cases cannot be treated with conventional medication, or via existing therapeutic technology. A brain–computer interface (BCI) is a tool that permits to reintegrate the sensory–motor loop, accessing directly to brain information. A potential, promising and quite investigate…	2015	2024-03-02 11:55:51	2024-03-02 11:55:51		354-363			79																				Brain–computer interface; Brain–machine interface; Motor imagery; Post-stroke rehabilitation
8CVWG664	journalArticle	2020	Jung, Pyeong-Gook; Amirat, Yacine; Mohammed, Samer	Design of a Capacitance Sensor for Human Intention Detection of Daily Living Activities	IFAC-PapersOnLine		2405-8963	https://doi.org/10.1016/j.ifacol.2020.12.1417	https://www.sciencedirect.com/science/article/pii/S2405896320318279	As many countries enter an aging society, the demand of wearable robots are increasing. To apply wearable robots in daily life, the intention recognition of the wearers is of great important. Although this research field has been extensively studied in the last decade, still the physical intention recognition based approaches are facing different challenges and in particular when used in assistiv…	2020	2024-03-02 11:55:51	2024-04-11 15:04:56		8525-8530		2	53																				Intention recognition; human-robot interface; exoskeleton robot; wearable robot; human-machine interface; human mechatronics; mechanomyography; Off-topic
HJLRBMY2	journalArticle	2014	Hassani, Walid; Mohammed, Samer; Rifaï, Hala; Amirat, Yacine	Powered orthosis for lower limb movements assistance and rehabilitation	Control Engineering Practice		0967-0661	https://doi.org/10.1016/j.conengprac.2014.02.002	https://www.sciencedirect.com/science/article/pii/S0967066114000719	This paper presents two rehabilitation approaches of the lower limb: passive and active. The passive one ensures repetitive motions of the limb without any effort delivered by the wearer. Within the active one, a human–exoskeleton interaction approach is proposed. It allows us to provide a knee joint torque support, adapted according to the intention and ability of the wearer, for assistance-as-n…	2014	2024-03-02 11:55:51	2024-03-02 11:55:51		245-253			26																				Wearable robots; Rehabilitation robotics; Actuated orthosis; Musculoskeletal modeling
NYWB7QSH	journalArticle	2023	Xu, Datao; Zhou, Huiyu; Quan, Wenjing; Gusztav, Fekete; Baker, Julien S.; Gu, Yaodong	Adaptive neuro-fuzzy inference system model driven by the non-negative matrix factorization-extracted muscle synergy patterns to estimate lower limb joint movements	Computer Methods and Programs in Biomedicine		0169-2607	https://doi.org/10.1016/j.cmpb.2023.107848	https://www.sciencedirect.com/science/article/pii/S016926072300514X	Background and objective For patients with movement disorders, the main clinical focus is on exercise rehabilitation to help recover lost motor function, which is achieved by relevant assisted equipment. The basis for seamless control of the assisted equipment is to achieve accurate inference of the user's movement intentions in the human-machine interface. This study proposed a novel movement in…	2023	2024-03-02 11:55:51	2024-03-02 11:55:51		107848			242																				Lower limb biomechanics estimation; Movement intention detection; Muscle synergy pattern; Sports rehabilitation
2KEMP98X	journalArticle	2022	Baskaran, Avinash; Rose, Chad G.	Assessment of Neuromuscular Fatigue from Muscle Synergies in Hand Poses	IFAC-PapersOnLine		2405-8963	https://doi.org/10.1016/j.ifacol.2022.11.213	https://www.sciencedirect.com/science/article/pii/S2405896322028567	Surface electromyography (sEMG) is a common sensing modality for volitional control of robotic exoskeletons for the hand. However, neuromuscular fatigue can inhibit the reliability of sEMG-based control of robots, especially during prolonged use. Fatigue-awareness is needed for sEMG-based robotics to be viable for long-term motor augmentation, assistance, and rehabilitation. Prior works have expl…	2022	2024-03-02 11:55:51	2024-03-13 00:08:59		382-387		37	55																				Assistive; Rehabilitation Robotics; Control Applications; Human-Machine; Human-Robot Systems; Off-topic
BEYA8JZ7	journalArticle	2017	Esquenazi, Alberto; Talaty, Mukul; Jayaraman, Arun	Powered Exoskeletons for Walking Assistance in Persons with Central Nervous System Injuries: A Narrative Review	PM&R		1934-1482	https://doi.org/10.1016/j.pmrj.2016.07.534	https://www.sciencedirect.com/science/article/pii/S1934148216308796	Individuals with central nervous system injuries are a large and apparently rapidly expanding population—as suggested by 2013 statistics from the American Heart Association. Increasing survival rates and lifespans emphasize the need to improve the quality of life for this population. In persons with central nervous system injuries, mobility limitations are among the most important factors contrib…	2017	2024-03-02 11:55:51	2024-03-02 11:55:51		46-62		1	9
VA6BAYE6	journalArticle	2015	Villa-Parra, A. C.; Delisle-Rodríguez, D.; López-Delis, A.; Bastos-Filho, T.; Sagaró, R.; Frizera-Neto, A.	Towards a Robotic Knee Exoskeleton Control Based on Human Motion Intention through EEG and sEMGsignals	Procedia Manufacturing		2351-9789	https://doi.org/10.1016/j.promfg.2015.07.296	https://www.sciencedirect.com/science/article/pii/S2351978915002978	The integration of lower limb exoskeletons with robotic walkers allows obtaining a system to improve mobility and security during gait rehabilitation. In this work, the evaluation of human motion intention (HMI) based on electroencephalogram (EEG) and surface electromyography (sEMG) signals are analyzed for a knee exoskeleton control as a preliminary study for gait neuro-rehabilitation with a hyb…	2015	2024-03-02 11:55:51	2024-05-17 12:25:32		1379-1386			3																				EEG; Pattern recognition; sEMG; Human-motion-intention; Off-topic
7ZL4ZRUH	journalArticle	2020	Dunkelberger, Nathan; Schearer, Eric M.; O'Malley, Marcia K.	A review of methods for achieving upper limb movement following spinal cord injury through hybrid muscle stimulation and robotic assistance	Experimental Neurology		0014-4886	https://doi.org/10.1016/j.expneurol.2020.113274	https://www.sciencedirect.com/science/article/pii/S0014488620301059	Individuals with tetraplegia, typically attributed to spinal cord injuries (SCI) at the cervical level, experience significant health care costs and loss of independence due to their limited reaching and grasping capabilities. Neuromuscular electrical stimulation (NMES) is a promising intervention to restore arm and hand function because it activates a person's own paralyzed muscles; however, NME…	2020	2024-03-02 11:55:51	2024-03-14 20:28:37		113274			328																				Exoskeletons; Shared control; Rehabilitation robotics; Spinal cord injury; Functional electrical stimulation; Hybrid systems; Neuromuscular electrical stimulation; Neuroprosthesis; Off-topic
MP83EF7U	journalArticle	2022	Liao, Hongpeng; Chan, Hugo Hung-Tin; Gao, Fei; Zhao, Xuan; Liu, Gaoyu; Liao, Wei-Hsin	Proxy-based torque control of motor-driven exoskeletons for safe and compliant human-exoskeleton interaction	Mechatronics		0957-4158	https://doi.org/10.1016/j.mechatronics.2022.102906	https://www.sciencedirect.com/science/article/pii/S0957415822001246	Exoskeletons are considered as promising devices for motion assistance of mobility impaired patients and motor ability augmentation of healthy people. Considering the interactive action between exoskeletons and human body, a safe and comfortable human-exoskeleton interaction is essential to achieve effective exoskeleton operation for human motion assistance. In this paper, a proxy-based torque co…	2022	2024-03-02 11:55:51	2024-04-11 08:25:38		102906			88																				Torque control; Human-exoskeleton interaction; Proxy-based sliding mode control; Series elastic actuator; Stiff actuator; Off-topic
3K5LL5AY	journalArticle	2022	Rangan, R. Prashanna; Maheswari, C.; Vaisali, S.; Sriram, K.; Stonier, Albert Alexander; Peter, Geno; Ganji, Vivekanada	Design, development and model analysis of lower extremity Exo-skeleton	Medical Engineering & Physics		1350-4533	https://doi.org/10.1016/j.medengphy.2022.103830	https://www.sciencedirect.com/science/article/pii/S1350453322000790	Over the past few years the growth and development of exo-skeleton has dramatically raised with the development of precise control elements and actuation systems. Many exo-skeleton systems have been designed, developed and tested for performance optimization. In the recent years, the significance of exo-skeleton in medical fields have got increased and are used in providing therapy and rehabilita…	2022	2024-03-02 11:55:51	2024-03-12 23:06:45		103830			106																				Trajectory planning; Denavit-Hartenberg; Exo-skeleton; Locomotion assistant; Lower limb analysis; Torque analysis; Off-topic
W5RSX5JG	journalArticle	2019	Mirzaee, Mitra Soltani; Moghimi, Sahar	Detection of reaching intention using EEG signals and nonlinear dynamic system identification	Computer Methods and Programs in Biomedicine		0169-2607	https://doi.org/10.1016/j.cmpb.2019.04.023	https://www.sciencedirect.com/science/article/pii/S0169260718318741	Background and objectives Low frequency electroencephalography (EEG) signals are associated with preparation of movement and thus provide valuable information for brain-machine interface applications. The purpose of this study was to detect movement intention from EEG signals before execution of self-paced arm reaching movements. Methods Ten healthy individuals were recruited. Movement onset was …	2019	2024-03-02 11:55:51	2024-03-02 11:55:51		151-161			175																				Laguerre expansion technique; Low frequency EEG; Movement related cortical potentials; Nonlinear dynamic modeling; Volterra kernels
HEP5DISJ	journalArticle	2022	Singh, Nikhil; Singh, Ramanpreet	A review on design mechanism for self-adapting upper-limb rehabilitation device on finger	Materials Today: Proceedings		2214-7853	https://doi.org/10.1016/j.matpr.2022.05.151	https://www.sciencedirect.com/science/article/pii/S2214785322034307	Stroke is a common cause which is affecting the lives of elderly. These days such cases are common among young generation also. They may result in damaging the lower or upper limb and oftentimes both. In some cases, the patient can regain their natural range of motion by therapeutic exercises. However, these exercises now involve the use of exoskeleton devices. Therefore, to unveil the different …	2022	2024-03-02 11:55:51	2024-04-11 08:17:30		764-768			63																				Optimization; Advance Mechanical Design; Finger Exoskeleton; Mechanism Synthesis; Rehabilitation devices; Off-topic
V58QUM4W	journalArticle	2019		Weight distribution of a knee exoskeleton influences muscle activations during movements	Gait & Posture		0966-6362	https://doi.org/10.1016/j.gaitpost.2019.07.333	https://www.sciencedirect.com/science/article/pii/S0966636219311245		2019	2024-03-02 11:55:51	2024-03-02 11:55:51		618-619			73
9VGAB5W5	bookSection	2020	Voloshina, Alexandra S.; Collins, Steven H.	Chapter 23 - Lower limb active prosthetic systems—overview	Wearable Robotics	978-0-12-814659-0			https://www.sciencedirect.com/science/article/pii/B9780128146590000230	Lower limb amputation often leads to biomechanical and neurological changes that can reduce mobility, increase pain levels, speed joint degeneration, and otherwise negatively impact quality of life. These changes are likely in part due to the fact that most commercially available prostheses are passive devices that do not generate power or actively adapt to the user. In recent decades, active pro…	2020	2024-03-02 11:55:52	2024-03-14 20:17:11		469-486											Academic Press									DOI: https://doi.org/10.1016/B978-0-12-814659-0.00023-0			optimization; actuation; device control; lower limb amputation; Off-topic		Rosen, Jacob; Ferguson, Peter Walker
E8CRCJLB	journalArticle	2021	Zarrin, Rana Soltani; Zeiaee, Amin; Langari, Reza; Buchanan, John J.; Robson, Nina	Towards autonomous ergonomic upper-limb exoskeletons: A computational approach for planning a human-like path	Robotics and Autonomous Systems		0921-8890	https://doi.org/10.1016/j.robot.2021.103843	https://www.sciencedirect.com/science/article/pii/S0921889021001287	Computational path planning approaches can enable development of autonomous rehabilitation and assistive exoskeletons. Using a human-like reference behavior for such wearable systems can ensure safe, effective, and intuitive human–robot interaction. This is of significant importance since the quality of interaction and ergonomic considerations have a substantial effect on technology usability and…	2021	2024-03-02 11:55:52	2024-06-06 13:56:43		103843			145																				Computational models; Human-like motion; Path planning; Scapulohumeral rhythm; Upper-limb exoskeletons; Evaluation; On-topic; Intention Cue; Method; Exo Relation
CFKA4FKQ	journalArticle	2024	Amin, Faisal; Waris, Asim; Iqbal, Javaid; Gilani, Syed Omer; Rehman, M. Zia Ur; Mushtaq, Shafaq; Khan, Niaz Bahadur; Khan, M. Ijaz; Jameel, Mohammed; Tamam, Nissren	Maximizing stroke recovery with advanced technologies: A comprehensive assessment of robot-assisted, EMG-Controlled robotics, virtual reality, and mirror therapy interventions	Results in Engineering		2590-1230	https://doi.org/10.1016/j.rineng.2023.101725	https://www.sciencedirect.com/science/article/pii/S2590123023008526	Inconvenience caused by stroke brings physical disability found in many people which restricts their daily life activities. Globally, it was predicted that the prevalence of stroke will rise to 21.9 % by 2030. To improve the sensory and motor recovery of the stroke survivors, they required high attention for their controllability and adaptability. About 80 % of stroke victims have upper-limb moto…	2024	2024-03-02 11:55:52	2024-03-12 21:39:51		101725			21																				EMG biofeedback; EMG-Controlled robotics; Intelligent rehabilitation interventions; Robot-assisted therapy; Stroke rehabilitation; Virtual reality interventions; Off-topic
IZC72NBA	journalArticle	2015	Novak, Domen; Riener, Robert	A survey of sensor fusion methods in wearable robotics	Robotics and Autonomous Systems		0921-8890	https://doi.org/10.1016/j.robot.2014.08.012	https://www.sciencedirect.com/science/article/pii/S0921889014001705	Modern wearable robots are not yet intelligent enough to fully satisfy the demands of end-users, as they lack the sensor fusion algorithms needed to provide optimal assistance and react quickly to perturbations or changes in user intentions. Sensor fusion applications such as intention detection have been emphasized as a major challenge for both robotic orthoses and prostheses. In order to better…	2015	2024-03-02 11:55:52	2024-03-02 11:55:52		155-170			73																				Assistive robotics; Electroencephalography; Sensor fusion; Rehabilitation robotics; Classification
3JKAQAUH	journalArticle	2023	Fan, Jiahao; Vargas, Luis; Kamper, Derek G.; Hu, Xiaogang	Robust neural decoding for dexterous control of robotic hand kinematics	Computers in Biology and Medicine		0010-4825	https://doi.org/10.1016/j.compbiomed.2023.107139	https://www.sciencedirect.com/science/article/pii/S0010482523006042	Background Manual dexterity is a fundamental motor skill that allows us to perform complex daily tasks. Neuromuscular injuries, however, can lead to the loss of hand dexterity. Although numerous advanced assistive robotic hands have been developed, we still lack dexterous and continuous control of multiple degrees of freedom in real-time. In this study, we developed an efficient and robust neural…	2023	2024-03-02 11:55:52	2024-03-12 22:44:34		107139			162																				Hand dexterity; Hand function; Joint kinematic control; Neural decoding; Robotic hand; Off-topic
BJ9PWQBH	journalArticle	2023	Sarhan, Saad M.; Al-Faiz, Mohammed Z.; Takhakh, Ayad M.	A review on EMG/EEG based control scheme of upper limb rehabilitation robots for stroke patients	Heliyon		2405-8440	https://doi.org/10.1016/j.heliyon.2023.e18308	https://www.sciencedirect.com/science/article/pii/S2405844023055160	Stroke is a common worldwide health problem and a crucial contributor to gained disability. The abilities of people, who are subjected to stroke, to live independently are significantly affected since affected upper limbs' functions are essential for our daily life. This review article focuses on emerging trends in BCI-controlled rehabilitation techniques based on EMG, EEG, or EGM + EEG signals i…	2023	2024-03-02 11:55:52	2024-04-09 09:31:54		e18308		8	9																				Robotics; EEG; EMG; Upper limb exoskeleton; Stroke rehabilitation; Off-topic
KBMV4TIH	bookSection	2018	Varghese, Rejin John; Freer, Daniel; Deligianni, Fani; Liu, Jindong; Yang, Guang-Zhong	Chapter 3 - Wearable Robotics for Upper-Limb Rehabilitation and Assistance: A Review of the State-of-the-Art, Challenges, and Future Research	Wearable Technology in Medicine and Health Care	978-0-12-811810-8			https://www.sciencedirect.com/science/article/pii/B9780128118108000038	A significant fraction of the world population is plagued by neuromuscular disorders which have no cure other than symptomatic management. An increasingly aging world population would inevitably lead to a further rise in these numbers. The management of the manifestations of many neuromuscular diseases ranging from Parkinson’s disease to stroke has been an active research topic in robotics since …	2018	2024-03-02 11:55:52	2024-03-02 11:55:52		23-69											Academic Press									DOI: https://doi.org/10.1016/B978-0-12-811810-8.00003-8			soft robotics; rehabilitation; review; Wearable robotics; assistance; intention sensing; upper-limb		Tong, Raymond Kai-Yu
4IWMWQXC	journalArticle	2020	Kim, Yongtae G.; Little, Kieran; Noronha, Bernardo; Xiloyannis, Michele; Masia, Lorenzo; Accoto, Dino	A voice activated bi-articular exosuit for upper limb assistance during lifting tasks	Robotics and Computer-Integrated Manufacturing		0736-5845	https://doi.org/10.1016/j.rcim.2020.101995	https://www.sciencedirect.com/science/article/pii/S0736584520302064	Humans are favoured to conventional robotics for some tasks in industry due to their increased dexterity and fine motor skills, however, performance of these tasks can result in injury to the user at a cost to both the user and the employer. In this paper we describe a lightweight, upper-limb exosuit intended to assist the user during lifting tasks (up to 10kg) and while operating power tools, wh…	2020	2024-03-02 11:55:52	2024-04-11 15:02:30		101995			66																				Exosuit; Industrial robotics; Underactuated Mechanism; Voice Recognition; Wearable Robot; Off-topic
LLPDUJ6J	journalArticle	2023	Gehlhar, Rachel; Tucker, Maegan; Young, Aaron J.; Ames, Aaron D.	A review of current state-of-the-art control methods for lower-limb powered prostheses	Annual Reviews in Control		1367-5788	https://doi.org/10.1016/j.arcontrol.2023.03.003	https://www.sciencedirect.com/science/article/pii/S136757882300007X	Lower-limb prostheses aim to restore ambulatory function for individuals with lower-limb amputations. While the design of lower-limb prostheses is important, this paper focuses on the complementary challenge—the control of lower-limb prostheses. Specifically, we focus on powered prostheses, a subset of lower-limb prostheses, which utilize actuators to inject mechanical power into the walking gait…	2023	2024-03-02 11:55:52	2024-03-12 22:43:44		142-164			55																				Robotics; Control; Prostheses; Lower-extremity; User-customization; Off-topic
BWTR87TF	journalArticle	2017	Li, Zhan; Yin, Ziguang; Cheng, Hong	Tracking control of knee exoskeleton system with time-dependent inertial and viscous parameters 11This work is supported by the National Science Foundation of China (NSFC) under grant No. 61603078 and Fundamental Research Funds for the Central Universities at University of Electronic Science and Technology of China (UESTC) under grant No. ZYGX2015KYQD044.	IFAC-PapersOnLine		2405-8963	https://doi.org/10.1016/j.ifacol.2017.08.129	https://www.sciencedirect.com/science/article/pii/S2405896317301672	Knee exoskeleton plays an important role in robot-assisted rehabilitation for impaired pilots to restore their motor functionality of lower extremity through producing external movement compensation. Tracking control of knee exoskeleton often encounters time-dependent (time-varying) issues reflected in its dynamic behaviors. In many applications, inertial and viscous parameters of knee exoskeleto…	2017	2024-03-02 11:55:52	2024-03-02 11:55:52		1322-1327		1	50																				Exoskeleton; gradient dynamics (GD); time-dependent; tracking control; Zhang dynamics (ZD)
CYNJ7RFX	journalArticle	2019	Chowdhury, Anirban; Raza, Haider; Meena, Yogesh Kumar; Dutta, Ashish; Prasad, Girijesh	An EEG-EMG correlation-based brain-computer interface for hand orthosis supported neuro-rehabilitation	Journal of Neuroscience Methods		0165-0270	https://doi.org/10.1016/j.jneumeth.2018.11.010	https://www.sciencedirect.com/science/article/pii/S0165027018303790	Background Corticomuscular coupling has been investigated for long, to find out the underlying mechanisms behind cortical drives to produce different motor tasks. Although important in rehabilitation perspective, the use of corticomuscular coupling for driving brain-computer interface (BCI)-based neurorehabilitation is much ignored. This is primarily due to the fact that the EEG-EMG coherence pop…	2019	2024-03-02 11:55:52	2024-03-14 20:39:07		1-11			312																				Neurorehabilitation; Correlation between band-limited power time-courses (CBPT); Corticomuscular-coherence (CMC); Electroencephalogram (EEG); Electromyogram (EMG); Hand orthosis; Hybrid brain-computer interface (h-BCI); Off-topic
5G4BAMD2	journalArticle	2017	Li, Zhan; Ma, Wenhao; Yin, Ziguang; Guo, Hongliang	Tracking control of time-varying knee exoskeleton disturbed by interaction torque	ISA Transactions		0019-0578	https://doi.org/10.1016/j.isatra.2017.08.004	https://www.sciencedirect.com/science/article/pii/S0019057817305177	Knee exoskeletons have been increasingly applied as assistive devices to help lower-extremity impaired people to make their knee joints move through providing external movement compensation. Tracking control of knee exoskeletons guided by human intentions often encounters time-varying (time-dependent) issues and the disturbance interaction torque, which may dramatically put an influence up on the…	2017	2024-03-02 11:55:52	2024-03-02 11:55:52		458-466			71																				Exoskeleton; Gradient dynamics (GD); Interaction torque; Time-varying; Tracking control
NAWKVAVB	bookSection	2024	Crocher, Vincent; Fong, Justin	Chapter 4 - Fundamentals of neurorehabilitation robotics (engineering perspective)	Rehabilitation Robots for Neurorehabilitation in High-, Low-, and Middle-Income Countries	978-0-323-91931-9			https://www.sciencedirect.com/science/article/pii/B978032391931900027X	Robots used in neurorehabilitation are designed to provide both physical and nonphysical interactions, to promote the intense, focused, mass repetitions that drive the neurological change associated with recovery. Neurorehabilitation robots are part of the larger family of physical human–robot interaction (pHRI) devices. These aim to apply a regulated force or movement to the human limb while rea…	2024	2024-03-02 11:55:52	2024-03-12 21:39:18		39-65											Academic Press									DOI: https://doi.org/10.1016/B978-0-323-91931-9.00027-X			exoskeleton; robot; Physical human–robot interaction; design; control; manipulandum; Off-topic		Johnson, Michelle J.; Mendonca, Rochelle J.
YGVK38EQ	journalArticle	2011	Rossi, S. M. M. De; Lenzi, T.; Vitiello, N.; Persichetti, A.; Vecchi, F.; Roccella, S.; Carrozza, M. C. C.; Ronsse, R.; Koopman, B.; Asseldonk, E. H. F. van; Kooij, H. van der; Kieboom, J. van den; Ijspeert, A. J.	Flexible Assistive Robots Through AFO-Based Intention Detection	Procedia Computer Science		1877-0509	https://doi.org/10.1016/j.procs.2011.09.042	https://www.sciencedirect.com/science/article/pii/S1877050911006028		2011	2024-03-02 11:55:52	2024-04-08 10:43:50		323-324			7																				Off-topic
Y7BSZQSS	journalArticle	2023	Li, Tong; Li, Qingguo	A systematic review on load carriage assistive devices: Mechanism design and performance evaluation	Mechanism and Machine Theory		0094-114X	https://doi.org/10.1016/j.mechmachtheory.2022.105142	https://www.sciencedirect.com/science/article/pii/S0094114X22003883	Manually carrying loads for a long distance and duration is highly physically demanding for humans but commonly required in outdoor activities. With the rapid growth and advancement of wearable robotics, many explorations have been conducted to design and evaluate robotic systems, aiming to enhance human capacity and/or endurance in load carriage tasks. In this paper, state-of-the-art robotic loa…	2023	2024-03-02 11:55:52	2024-03-12 22:38:23		105142			180																				Exoskeleton; Performance evaluation; Assistive device; Human power augmentation; Load carriage; Off-topic
QTIKXM2D	journalArticle	2012	Anam, Khairul; Al-Jumaily, Adel Ali	Active Exoskeleton Control Systems: State of the Art	Procedia Engineering		1877-7058	https://doi.org/10.1016/j.proeng.2012.07.273	https://www.sciencedirect.com/science/article/pii/S1877705812026732	To get a compliant active exoskeleton controller, the force interaction controllers are mostly used in form of either the impedance or admittance controllers. The impedance or admittance controllers can only work if they are followed by either the force or the position controller respectively. These combinations place the impedance or admittance controller as high-level controller while the force…	2012	2024-03-02 11:55:52	2024-04-08 10:51:45		988-994			41																				Exoskeleton; Control; Human interaction; Lower limb exoskeletons; Upper limb exoskeletons; Off-topic; unclear
WDIXLT5S	journalArticle	2020	Yang, Jiantao; Lin, Xianghan; Yin, Yuehong	Design of soft smart shoes for joint angle estimation in human gait	Procedia CIRP		2212-8271	https://doi.org/10.1016/j.procir.2020.05.132	https://www.sciencedirect.com/science/article/pii/S2212827120304911	Human gait involves activities in nervous and biomechanics of the musculoskeletal system. Thus, approaching the dynamics may be challenging. This paper aims to present the design of soft smart shoes for joint angle estimation in human gait. There are three pneumatic chambers at the heel, arch, and forefoot of the soft sole. Barometers embedded in every chambers are used to measure the ground reac…	2020	2024-03-02 11:55:52	2024-03-14 20:16:22		143-147			89																				Gaussian process; joint angle estiamtion; Smart shoes; Off-topic
R8B6M5AK	journalArticle	2022	An, Seongbin; Song, Eunseok; Choi, Hyunjin; Kong, Kyoungchul	Measurement of Force Myography in Level Gait and Stair Gait	IFAC-PapersOnLine		2405-8963	https://doi.org/10.1016/j.ifacol.2022.10.559	https://www.sciencedirect.com/science/article/pii/S240589632202612X	By measuring the activity of the leg muscles during walking, clinical information such as gait abnormality, muscle spasticity, and muscle weakness can be obtained. The surface electromyography (sEMG) method is widely used to measure changes in muscle activity. However, sEMG sensors must be attached to specific muscles and complex signal processing is required. In this paper, a band-type device us…	2022	2024-03-02 11:55:52	2024-03-13 00:09:29		484-489		27	55																				wearable sensors; gait analysis; muscle activity measurement; Pneumatic-based sensors; Off-topic
NK2WZ82A	journalArticle	2018	Baldoni, Andrea; Cempini, Marco; Cortese, Mario; Crea, Simona; Carrozza, Maria Chiara; Vitiello, Nicola	Design and validation of a miniaturized SEA transmission system	Mechatronics		0957-4158	https://doi.org/10.1016/j.mechatronics.2017.12.003	https://www.sciencedirect.com/science/article/pii/S0957415817301794	Background Enabling position/torque control with Series Elastic Actuators (SEAs) is a common trend in modern robotic research. Particularly, in the field of wearable robotics for assistance and rehabilitation, SEAs enable simultaneously torque control rendering a desired impedance, and an intrinsically safe compliance in the user-machine physical interaction. Hence they are usually preferred when…	2018	2024-03-02 11:55:52	2024-03-14 20:52:48		149-156			49																				Robots; Torque control; Series elastic actuators; Wear; Off-topic
YEYXGVDF	journalArticle	2008	Au, Samuel; Berniker, Max; Herr, Hugh	Powered ankle-foot prosthesis to assist level-ground and stair-descent gaits	Neural Networks		0893-6080	https://doi.org/10.1016/j.neunet.2008.03.006	https://www.sciencedirect.com/science/article/pii/S0893608008000683	The human ankle varies impedance and delivers net positive work during the stance period of walking. In contrast, commercially available ankle-foot prostheses are passive during stance, causing many clinical problems for transtibial amputees, including non-symmetric gait patterns, higher gait metabolism, and poorer shock absorption. In this investigation, we develop and evaluate a myoelectric-dri…	2008	2024-03-02 11:55:52	2024-04-10 10:03:01		654-666		4	21																				Impedance control; Amputee gait; Myoelectric control; Powered prosthesis; Off-topic
U3VM449H	journalArticle	2021	Asl, Hamed Jabbari; Katagiri, Kota; Narikiyo, Tatsuo; Yamashita, Masashi; Kawanishi, Michihiro	Augmenting human power by assistive robots: Application of adaptive neural networks	Control Engineering Practice		0967-0661	https://doi.org/10.1016/j.conengprac.2021.104769	https://www.sciencedirect.com/science/article/pii/S0967066121000460	In this paper, we present a control scheme for robotic exoskeletons to gain the desired transparency for a wide range of tasks, which leads to the provision of sufficient support to the wearer in different situations. The main goal of the study was to evaluate the performance of adaptive neural networkbased controllers in gaining transparency for powerassist robots. As these devices experience a …	2021	2024-03-02 11:55:52	2024-04-11 14:19:53		104769			110																				Robotic exoskeletons; Transparency; Adaptive neural networks; Powerassist robots; Off-topic
DE352MPP	journalArticle	2022	Ding, Liang; Xing, Hongjun; Torabi, Ali; Mehr, Javad K.; Sharifi, Mojtaba; Gao, Haibo; Mushahwar, Vivian K.; Tavakoli, Mahdi	Intelligent assistance for older adults via an admittance-controlled wheeled mobile manipulator with task-dependent end-effectors	Mechatronics		0957-4158	https://doi.org/10.1016/j.mechatronics.2022.102821	https://www.sciencedirect.com/science/article/pii/S0957415822000587	The increase in the ageing population worldwide poses a severe challenge in assisting older individuals to live independently, including the provision of mobility assistance and support in daily activities. In this paper, a practical robotic system is developed to provide intelligent support for older persons using a wheeled mobile manipulator (WMM), consisting of an omnidirectional mobile platfo…	2022	2024-03-02 11:55:52	2024-03-13 00:06:47		102821			85																				Compliance control; Human–robot collaboration (HRC); Learning from demonstration (lfD); Mobility assistance; Wheeled mobile manipulator (WMM); Off-topic
DXRPY7IX	bookSection	2020	Sharbafi, Maziar; Naseri, Amirreza; Seyfarth, André; Grimmer, Martin	Chapter 7 - Neural control in prostheses and exoskeletons	Powered Prostheses	978-0-12-817450-0			https://www.sciencedirect.com/science/article/pii/B9780128174500000079	The chapter focuses on three areas based on realization of neural control for gait assistance. The neural control could be identified by applying neuronal signals to control powered prostheses. For this, the first section summarizes the variety of possible control input signals for powered prostheses and exoskeletons with a focus on electromyograpy-based approaches. Second, we discuss how the hig…	2020	2024-03-02 11:55:52	2024-04-11 14:51:18		153-178											Academic Press									DOI: https://doi.org/10.1016/B978-0-12-817450-0.00007-9			lower limb exoskeletons; biomechanical template models; neural control; neuronal signal; prostheses; reflex control; Off-topic		Dallali, Houman; Demircan, Emel; Rastgaar, Mo
SLNE3J28	journalArticle	2022	Bai, Shaoping; Islam, M. R.; Power, Valerie; OŚullivan, Leonard	User-centered development and performance assessment of a modular full-body exoskeleton (AXO-SUIT)	Biomimetic Intelligence and Robotics		2667-3797	https://doi.org/10.1016/j.birob.2021.100032	https://www.sciencedirect.com/science/article/pii/S2667379721000322	This paper presents the design and preliminary performance assessment of a full-body assistive exoskeleton (AXO-SUIT) for older adults. AXO-SUIT is a system that consists of separate lower-body and upper-body modular exoskeletons, which can be combined to form a full-body system to provide flexible physical assistance as needed. The full-body exoskeleton comprises 27 degrees of freedom (dof), of …	2022	2024-03-02 11:55:52	2024-03-02 11:55:52		100032		2	2																				Exoskeletons; User-centered design; Performance assessment; Physical assistance for the elderly
HEN9HJBW	bookSection	2020	Ferguson, Peter Walker; Shen, Yang; Rosen, Jacob	Chapter 8 - Hand Exoskeleton Systems—Overview	Wearable Robotics	978-0-12-814659-0			https://www.sciencedirect.com/science/article/pii/B9780128146590000084	This chapter aims to provide an overview of the research and development of modern active hand exoskeleton systems. These systems are characterized by the ability to actively control one or more degrees of freedom (DOF) of at least one finger with respect to a mechanical ground attached to the hand or forearm. Hand exoskeletons are frequently complex devices due to the required human–robot intera…	2020	2024-03-02 11:55:52	2024-03-02 11:55:52		149-175											Academic Press									DOI: https://doi.org/10.1016/B978-0-12-814659-0.00008-4			exoskeleton; human–robot interaction; rehabilitation; review; assistive devices; wearable robot; Hand exoskeleton; human augmentation; robotics		Rosen, Jacob; Ferguson, Peter Walker
YMN2DH84	bookSection	2019	Ruiz-Olaya, Andres F.; Lopez-Delis, Alberto; Rocha, Adson Ferreira da	Chapter Eight - Upper and Lower Extremity Exoskeletons	Handbook of Biomechatronics	978-0-12-812539-7			https://www.sciencedirect.com/science/article/pii/B9780128125397000118	In literature, there are multiple lines of work aimed to develop human-centered robotic devices, and among them there is a promising one named robotic exoskeleton. Exoskeletons are biomechatronic devices coupled to the person's body (a “wearable” robot) (Pons, 2008). In general, exoskeletons are composed of a structural mechanism with joints and links, which is worn by the human user. Hence, the …	2019	2024-03-02 11:55:52	2024-03-14 20:33:37		283-317											Academic Press									DOI: https://doi.org/10.1016/B978-0-12-812539-7.00011-8			Robotic exoskeletons; Biomechatronic devices; Human-centered robotic technology; Off-topic		Segil, Jacob
HWWWQMA9	journalArticle	2021	Mehra, Dhruv; Tiwari, Ashutosh; Joshi, Deepak	Investigating neural correlates of locomotion transition via temporal relation of EEG and EOG-recorded eye movements	Computers in Biology and Medicine		0010-4825	https://doi.org/10.1016/j.compbiomed.2021.104350	https://www.sciencedirect.com/science/article/pii/S001048252100144X	The present study examines a temporal relation of walking behavior during locomotion transition (walking to stair ascent) to electrooculography (EOG) signals recorded from eye movement. Further, electroencephalography (EEG) signals from the occipital region of the brain are processed to understand the relative occurrence in EOG and EEG signals during the transition. The dipole sources in the occi…	2021	2024-03-02 11:55:52	2024-03-14 16:14:20		104350			132																				EEG; EOG; Intention decoding; Neural machine interface (NMI); Off-topic
E2YJIG9D	journalArticle	2015	Olivier, Jeremy; Ortlieb, Amalric; Bouri, Mohamed; Bleuler, Hannes	Mechanisms for actuated assistive hip orthoses	Robotics and Autonomous Systems		0921-8890	https://doi.org/10.1016/j.robot.2014.10.002	https://www.sciencedirect.com/science/article/pii/S0921889014002206	Mobility is often a central problem for people having muscle weaknesses. The need for new devices to assist walking and walk related activities is therefore growing. Lower limb actuated orthoses have already proven their positive impact with paraplegic patients and are potentially promising for assisting people with weak muscles. However, the transfer from the existing systems of mobilization tow…	2015	2024-03-02 11:55:52	2024-03-02 11:55:52		59-67			73																				Assistive technology; Actuated orthosis; Lower limb; Hip joint; Variable transmission ratio
627TTHH6	journalArticle	2023	Doss, Arockia Selvakumar Arockia; Lingampally, Pavan Kalyan; Nguyen, Gia Minh Thao; Schilberg, Daniel	A comprehensive review of wearable assistive robotic devices used for head and neck rehabilitation	Results in Engineering		2590-1230	https://doi.org/10.1016/j.rineng.2023.101306	https://www.sciencedirect.com/science/article/pii/S2590123023004334	Numerous risk factors for musculoskeletal pain have been identified in the survey, including physical risk factors such as high-intensity exercises, trauma, ageing, dizziness, accidents and damages owing to wear and tear of daily activities. These physical risk factors effect cervical spine, cause dysfunction, reduce the range of motion and coordination ability, and also affect their activities o…	2023	2024-03-02 11:55:52	2024-03-12 22:46:09		101306			19																				Robotics; Parallel mechanism; Head/neck rehabilitation; Mechatronic exoskeletons; Wearable assistive devices; Off-topic
RD3ZCT7B	journalArticle	2024	He, Yana; Xu, Yuxuan; Hai, Minghang; Feng, Yang; Liu, Penghao; Chen, Zan; Duan, Wanru	Exoskeleton-Assisted Rehabilitation and Neuroplasticity in Spinal Cord Injury	World Neurosurgery		1878-8750	https://doi.org/10.1016/j.wneu.2024.01.167	https://www.sciencedirect.com/science/article/pii/S1878875024001906	Spinal cord injury (SCI) results in neurological deficits below the level of injury, causing motor dysfunction and various severe multisystem complications. Rehabilitative training plays a crucial role in the recovery of individuals with SCI, and exoskeleton serves as an emerging and promising tool for rehabilitation, especially in promoting neuroplasticity and alleviating SCI-related complicatio…	2024	2024-03-02 11:55:52	2024-03-12 21:37:16		45-54			185																				Rehabilitation; Exoskeleton; Spinal cord injury; Complications; Robot-assisted; Off-topic
3SQ775N3	journalArticle	2023	Jain, Anant; Kumar, Lalan	Subject-independent trajectory prediction using pre-movement EEG during grasp and lift task	Biomedical Signal Processing and Control		1746-8094	https://doi.org/10.1016/j.bspc.2023.105160	https://www.sciencedirect.com/science/article/pii/S1746809423005931	Electroencephalogram (EEG) based motor trajectory decoding for efficient control of brain–computer interface (BCI) systems has been an active area of research. The systems include prosthesis, rehabilitation and human-power augmenting devices. In this work, three-dimensional (3D) hand kinematics is estimated using pre-movement EEG signals during grasp and lift motion. Twelve subjects’ data from th…	2023	2024-03-02 11:55:52	2024-03-12 22:39:51		105160			86																				Deep learning; Brain–computer interface (BCI); Electroencephalography (EEG); Inter-subject decoding; Pre-movement; Subject-independent BCI; Off-topic
UEQBCGAV	journalArticle	2014	Popović, Dejan B.	Advances in functional electrical stimulation (FES)	Journal of Electromyography and Kinesiology		1050-6411	https://doi.org/10.1016/j.jelekin.2014.09.008	https://www.sciencedirect.com/science/article/pii/S1050641114001953	This review discusses the advancements that are needed to enhance the effects of electrical stimulation for restoring or assisting movement in humans with an injury/disease of the central nervous system. A complex model of the effects of electrical stimulation of peripheral systems is presented. The model indicates that both the motor and sensory systems are activated by electrical stimulation. W…	2014	2024-03-02 11:55:52	2024-03-02 11:55:52		795-802		6	24																				Neurorehabilitation; Functional electrical stimulation; Mimetic model; Stimulators
WTEVE9VT	journalArticle	2023	Wang, Duojin; Gu, Xiaoping; Yu, Hongliu	Sensors and algorithms for locomotion intention detection of lower limb exoskeletons	Medical Engineering & Physics		1350-4533	https://doi.org/10.1016/j.medengphy.2023.103960	https://www.sciencedirect.com/science/article/pii/S1350453323000127	In recent years, lower limb exoskeletons (LLEs) have received much attention due to the potential to help people with paraplegia regain the ability of upright-legged locomotion. However, one major hindrance to converting prototypes into actual products is the lack of a balance recovery function. Locomotion intentions can be the first step for balance assistance. Therefore, its significance contin…	2023	2024-03-02 11:55:52	2024-04-11 13:37:56		103960			113																				Lower limb exoskeleton; Algorithms; Balance; Locomotion intentions; Off-topic
9HV7INYY	journalArticle	2023	Wang, Xiaoming; Yu, Hongliu; Kold, Søren; Rahbek, Ole; Bai, Shaoping	Wearable sensors for activity monitoring and motion control: A review	Biomimetic Intelligence and Robotics		2667-3797	https://doi.org/10.1016/j.birob.2023.100089	https://www.sciencedirect.com/science/article/pii/S2667379723000037	Wearable sensors for activity monitoring currently are being designed and developed, driven by an increasing demand in health care for noninvasive patient monitoring and rehabilitation training. This article reviews state-of-the-art wearable sensors for activity monitoring and motion control. Different technologies, including electromechanical, bioelectrical, and biomechanical sensors, are review…	2023	2024-03-02 11:55:52	2024-04-09 09:10:08		100089		1	3																				Activity monitoring and tracking; Human–machine interface; Intelligent motion control; Wearable sensor; Off-topic
IEX3RK4K	journalArticle	2022	Zhang, Qiang; Clark, William H.; Franz, Jason R.; Sharma, Nitin	Personalized fusion of ultrasound and electromyography-derived neuromuscular features increases prediction accuracy of ankle moment during plantarflexion	Biomedical Signal Processing and Control		1746-8094	https://doi.org/10.1016/j.bspc.2021.103100	https://www.sciencedirect.com/science/article/pii/S1746809421006972	Objective Compared to mechanical signals that are used for estimating human limb motion intention, non-invasive surface electromyography (sEMG) is a preferred signal in human-robotic systems. However, noise interference, crosstalk from adjacent muscle groups, and an inability to measure deeper muscle tissues are disadvantageous to sEMG’s reliable use. In this work, we hypothesize that a fusion be…	2022	2024-03-02 11:55:52	2024-03-02 11:55:52		103100			71																				Surface electromyography; Feedforward neural network; Human effort prediction; Isometric ankle plantarflexion; Support vector machine regression; Ultrasound imaging
Y9DTXA39	journalArticle	2024	Melo, Gabriel Chaves de; Castellano, Gabriela; Forner-Cordero, Arturo	A procedure to minimize EEG variability for BCI applications	Biomedical Signal Processing and Control		1746-8094	https://doi.org/10.1016/j.bspc.2023.105745	https://www.sciencedirect.com/science/article/pii/S1746809423011783	A Brain-Computer Interface (BCI) decodes brain activities to translate them into computer commands. Electroencephalography is the most widely adopted technique for brain signal recording in BCIs, because of practical and safety reasons. However, EEG signals show a significant intra-subject variability, which constitutes a major challenge for BCI development. The main goal of this work is to impro…	2024	2024-03-02 11:55:52	2024-03-02 14:13:06		105745			89																				Electroencephalography (EEG); Brain-Computer Interface (BCI); Reference electrode; Signal variability; Off-topic
CJ5VYXKA	bookSection	2018	Simonetti, Davide; Tagliamonte, Nevio L.; Zollo, Loredana; Accoto, Dino; Guglielmelli, Eugenio	Chapter 3 - Biomechatronic design criteria of systems for robot-mediated rehabilitation therapy	Rehabilitation Robotics	978-0-12-811995-2			https://www.sciencedirect.com/science/article/pii/B9780128119952000321	Systems for delivering robot-mediated rehabilitation therapy are useful tools to support clinicians in providing high-intensity, repetitive, and task-specific treatment, in order to maximize the efficacy of the recovery process, especially for neurologically injured patients. Such systems are typically conceived to constantly work in constrained motion with the human body. This is a quite challen…	2018	2024-03-02 11:55:52	2024-03-14 20:49:06		29-46											Academic Press									DOI: https://doi.org/10.1016/B978-0-12-811995-2.00032-1			Anthropomorphic approach; Biomechatronic design of human component; Central nervous system; Human- activity interaction; Robot-mediated therapy; Therapy robots; Off-topic		Colombo, Roberto; Sanguineti, Vittorio
MZCA2E4X	journalArticle	2019	Petković, Tomislav; Puljiz, David; Marković, Ivan; Hein, Björn	Human intention estimation based on hidden Markov model motion validation for safe flexible robotized warehouses	Robotics and Computer-Integrated Manufacturing		0736-5845	https://doi.org/10.1016/j.rcim.2018.11.004	https://www.sciencedirect.com/science/article/pii/S0736584518302965	With the substantial growth of logistics businesses the need for larger warehouses and their automation arises, thus using robots as assistants to human workers is becoming a priority. In order to operate efficiently and safely, robot assistants or the supervising system should recognize human intentions in real-time. Theory of Mind (ToM) is an intuitive human conception of other humans’ mental s…	2019	2024-03-02 11:55:52	2024-03-02 11:55:52		182-196			57																				Human intention estimation; Virtual reality; Hidden Markov model; Theory of Mind
7WUV3P67	journalArticle	2023	Wang, Xianhe; Zhang, Haotian; Teng, Long; Tang, Chak Yin	Task-oriented human-robot interaction control of a robotic glove utilizing forearm electromyography	Journal of the Franklin Institute		0016-0032	https://doi.org/10.1016/j.jfranklin.2023.08.046	https://www.sciencedirect.com/science/article/pii/S0016003223005446	Task-oriented myoelectric assistive control of a robotic glove based on forearm electromyography for practical grasping tasks is investigated in this work. Three grasping functions are considered: human intent detection of grasping tasks, grasping mode recognition, and grasping force control. Different combinations of forearm electromyographic signals are adopted for the three functions. Firstly,…	2023	2024-03-02 11:55:52	2024-04-09 09:12:45		11351-11370		16	360																				Off-topic
648W3R3F	bookSection	2020	Goher, K. M.; Fadlallah, S. O.	11 - Assistive devices for elderly mobility and rehabilitation: review and reflection	Assistive Technology for the Elderly	978-0-12-818546-9			https://www.sciencedirect.com/science/article/pii/B9780128185469000166	Fall is one of the leading causes of fatal and nonfatal injuries in older adults. Fall may lead to different kinds of harms such as physical and cognitive problems, psychological impairments or even death. More than 30% of older adults aged 65 and above experience fall every year. As people age, their ability in maintaining balance reduces, causing an increase in the incidence of fall. There are …	2020	2024-03-02 11:55:52	2024-03-14 20:28:07		305-341											Academic Press									DOI: https://doi.org/10.1016/B978-0-12-818546-9.00016-6			Off-topic		Suryadevara, Nagender Kumar; Mukhopadhyay, Subhas Chandra
7B3PSHJD	journalArticle	2016	Simonetti, Davide; Zollo, Loredana; Papaleo, Eugenia; Carpino, Giorgio; Guglielmelli, Eugenio	Multimodal adaptive interfaces for 3D robot-mediated upper limb neuro-rehabilitation: An overview of bio-cooperative systems	Robotics and Autonomous Systems		0921-8890	https://doi.org/10.1016/j.robot.2016.08.012	https://www.sciencedirect.com/science/article/pii/S0921889016304808	Robot-mediated neuro-rehabilitation has been proved to be an effective therapeutic approach for upper limb motor recovery after stroke, though its actual potential when compared to other conventional approaches has still to be fully demonstrated. Most of the proposed solutions use a planar workspace. One key aspect for influencing motor recovery mechanisms, such as neuroplasticity and the level o…	2016	2024-03-02 11:55:53	2024-03-02 11:55:53		62-72			85																				Stroke; Rehabilitation robotics; Activities of Daily Living (ADL); Arm-weight support; Bio-cooperative systems
GRLAAWJK	journalArticle	2021	Abdullah, Ahmad; Kausar, Zareena; Hameed, Aamer; Shiekh, Shakil R.; Khan, Haroon	Patient's intention detection and control for sit-stand mechanism of an assistive device for paraplegics	Biomedical Signal Processing and Control		1746-8094	https://doi.org/10.1016/j.bspc.2021.102627	https://www.sciencedirect.com/science/article/pii/S174680942100224X	Rehabilitation and assistive technologies are touching new bounds of excellence due to the advent of more user friendly human–machine interfaces (HMI) and ergonomic design principles. Among the most fundamental movements which are required in performing activities of daily living is the sit and stand motion, a device is proposed in this study which enables a patient to perform his activities of d…	2021	2024-03-02 11:55:53	2024-04-11 14:20:15		102627			68																				Sliding mode control; EEG; Rehabilitation; PID; Chattering removal; Non-linear control; Sit–stand; Off-topic
W99W4RUJ	bookSection	2020	Shen, Yang; Rosen, Jacob	Chapter 5 - EXO-UL Upper Limb Robotic Exoskeleton System Series: From 1 DOF Single-Arm to (7+1) DOFs Dual-Arm	Wearable Robotics	978-0-12-814659-0			https://www.sciencedirect.com/science/article/pii/B9780128146590000059	A human-in-the-loop system has long been recognized as a complex system due to the difficulty in modeling and predicting the environment’s (human’s) fluctuation. The question becomes even complicated when the human in the loop suffers from a stroke, which disables one’s upper limb with weakness, abnormal synergy, and/or spasticity. From different perspectives including mechanical design, control,…	2020	2024-03-02 11:55:53	2024-03-14 20:20:12		91-103											Academic Press									DOI: https://doi.org/10.1016/B978-0-12-814659-0.00005-9			exoskeleton; rehabilitation; review; physical human-robot interaction; wearable robot; robotics; Upper limb exoskeleton; EXO-UL1; EXO-UL3; EXO-UL7; EXO-UL8; Off-topic		Rosen, Jacob; Ferguson, Peter Walker
PGRID3XX	journalArticle	2024	Liu, Gaoyu; Liao, Hongpeng; Zhao, Xuan; Cao, Junyi; Liao, Wei-Hsin	A self-powered magnetoelectric tactile sensor for material recognition	Sensors and Actuators A: Physical		0924-4247	https://doi.org/10.1016/j.sna.2023.114942	https://www.sciencedirect.com/science/article/pii/S0924424723007914	Due to the complex working environments, robots need to sense and react to their various interactive surroundings with the help of tactile perception. Material recognition, one of the basic applications of tactile perception, can be achieved by further interpreting and representing the tactile data collected by tactile sensors. Suitable control strategies can be implemented to ensure stable and e…	2024	2024-03-02 11:55:53	2024-03-02 14:14:19		114942			366																				Tactile sensor; Magnetoelectric; Material recognition; Self-powered; Shape optimization; Tactile perception; Off-topic
FMBIAIN4	journalArticle	2024	Wu, Nicholas; Xie, Sheng Quan	Adaptation of hand exoskeletons for occupational augmentation: A literature review	Robotics and Autonomous Systems		0921-8890	https://doi.org/10.1016/j.robot.2024.104618	https://www.sciencedirect.com/science/article/pii/S0921889024000010	Limited research has been conducted on hand exoskeletons for an augmentative role. Hand and wrist exoskeletons for therapeutic purposes, however, are widely researched featuring existing technologies which can be adapted for occupational augmentation. This paper presents a literature review of upper-body exoskeleton systems researched within the past five years with a focus on the systematic comp…	2024	2024-03-02 11:55:53	2024-04-09 08:18:10		104618			174																				Upper-limb exoskeletons; Augmentation; Design optimisation; Exoskeleton design; Hand exoskeletons; Human-robot-interaction; Occupational exoskeletons; Reconfigurability; Wrist exoskeletons; Off-topic
6J7PSU7L	journalArticle	2015	Yan, Tingfang; Cempini, Marco; Oddo, Calogero Maria; Vitiello, Nicola	Review of assistive strategies in powered lower-limb orthoses and exoskeletons	Robotics and Autonomous Systems		0921-8890	https://doi.org/10.1016/j.robot.2014.09.032	https://www.sciencedirect.com/science/article/pii/S0921889014002176	Starting from the early research in the 1960s, especially in the last two decades, orthoses and exoskeletons have been significantly developed. They are designed in different architectures to assist their users’ movements. The research literature has been more prolific on lower-limb devices: a main reason is that they address a basic but fundamental motion task, walking. Leg exoskeletons are simp…	2015	2024-03-02 11:55:53	2024-03-02 11:55:53		120-136			64																				Exoskeletons; Lower-limb; Assistive strategies; Orthoses; Powered
5CXMB9EJ	journalArticle	2020	Hooda, Neha; Das, Ratan; Kumar, Neelesh	Fusion of EEG and EMG signals for classification of unilateral foot movements	Biomedical Signal Processing and Control		1746-8094	https://doi.org/10.1016/j.bspc.2020.101990	https://www.sciencedirect.com/science/article/pii/S1746809420301464	Introduction The study of motor cortex represents the presence of functional activity around mesial surface during all lower limb movements. Due to this, the problem of classification for intricate lower limb movements is particularly challenging with existing non-invasive technologies, such as electroencephalography (EEG). The other bio-signal used for detection i.e. electromyography (EMG), unde…	2020	2024-03-02 11:55:53	2024-03-14 20:27:38		101990			60																				Electromyography (EMG); Electroencephalography (EEG); Fusion; Lower limb; Wireless foot sensor module; Off-topic
7QZDA5ZV	bookSection	2020	Shen, Yang; Ferguson, Peter Walker; Rosen, Jacob	Chapter 1 - Upper Limb Exoskeleton Systems—Overview	Wearable Robotics	978-0-12-814659-0			https://www.sciencedirect.com/science/article/pii/B9780128146590000011	This chapter provides an overview of the research and development of upper limb exoskeleton systems. These systems can be broadly categorized into assistive devices meant to replace impaired human functioning, rehabilitation devices aimed at recovering functionality lost due to injury or medical conditions, augmentation exoskeletons designed to enhance the users’ abilities above their normal leve…	2020	2024-03-02 11:55:53	2024-03-02 11:55:53		1-22											Academic Press									DOI: https://doi.org/10.1016/B978-0-12-814659-0.00001-1			exoskeleton; rehabilitation; review; assistive devices; physical human–robot interaction; wearable robot; human augmentation; robotics; teleoperation; Upper limb exoskeleton		Rosen, Jacob; Ferguson, Peter Walker
943R5LFU	journalArticle	2021	Lu, Yanzheng; Wang, Hong; Qi, Yangyang; Xi, Hailong	Evaluation of classification performance in human lower limb jump phases of signal correlation information and LSTM models	Biomedical Signal Processing and Control		1746-8094	https://doi.org/10.1016/j.bspc.2020.102279	https://www.sciencedirect.com/science/article/pii/S1746809420304018	The recognition of the human lower limb jump phases plays an important role in measuring the degree of rehabilitation and the control of the exoskeleton. However, one of the challenges is that the recognition accuracy using sEMG signal is low. In this paper, we propose two types of long–short term memory network (LSTM) models for offline and online recognition of jump sequences. The recognition a…	2021	2024-03-02 11:55:53	2024-03-14 16:14:57		102279			64																				EMG; IMU; Complex network; Jump phase recognition; Long–short term memory network; Pearson correlation coefficient; Off-topic
BN55NKRP	journalArticle	2024	Liu, Gaoyu; Liao, Hongpeng; Zhao, Xuan; Liao, Wei-Hsin; Cao, Junyi	Haptic device and interface to reproduce force and tactile feedback of biological tissues	Sensors and Actuators A: Physical		0924-4247	https://doi.org/10.1016/j.sna.2024.115022	https://www.sciencedirect.com/science/article/pii/S0924424724000153	Haptic information of biological tissues is important in applications and research in medical fields, including force and tactile feedback. Due to resource limitation, various biological tissues may not be easily accessible, so as to hinder their haptic research and development. Therefore, in this paper, force and tactile feedback of five pig tissue samples are respectively reproduced by using a …	2024	2024-03-02 11:55:53	2024-04-04 14:45:23		115022			366																				Force feedback; Biological tissue; Haptic device; Haptic interface; Pneumatic; Tactile feedback; Off-topic
MYWBDM24	journalArticle	2024	Brogi, Chiara; Secciani, Nicola; Bartalucci, Lorenzo; Iorio, Francesco Di; Meli, Enrico; Rinchi, Mirko; Allotta, Benedetto; Ridolfi, Alessandro	An original hybrid-architecture finger mechanism for wearable hand exoskeletons	Mechatronics		0957-4158	https://doi.org/10.1016/j.mechatronics.2023.103117	https://www.sciencedirect.com/science/article/pii/S0957415823001733	Robotic devices for rehabilitation and assistance are becoming crucial tools for improving the life quality of people with disabilities. The hand is one of the most affected upper-limb parts, but also fundamental for the subject’s interaction with the external environment. Wearability and portability, safety and comfort, lightness and small sizes, independent finger movement, efficacy in daily ac…	2024	2024-03-02 11:55:53	2024-04-04 14:53:51		103117			98																				Assistive robotics; Wearable robotics; Hand exoskeletons; Hybrid architecture; Off-topic
B8ZGDV8B	journalArticle	2023	Foroutannia, Ali; Akbarzadeh-T, Mohammad-R.; Akbarzadeh, Alireza; Tahamipour-Z, S. Mohammad	Adaptive fuzzy impedance control of exoskeleton robots with electromyography-based convolutional neural networks for human intended trajectory estimation	Mechatronics		0957-4158	https://doi.org/10.1016/j.mechatronics.2023.102952	https://www.sciencedirect.com/science/article/pii/S0957415823000089	Among various uses of exoskeleton robots, the rehabilitation of stroke patients is a more recent application. There is, however, considerable environmental uncertainty in such systems including uncertain robot dynamics, unwanted user reflexes, and, most importantly, uncertainty in user intended trajectory. Hence, it is challenging to develop transparent, stable, and wide-scale exoskeleton robots …	2023	2024-03-02 11:55:53	2024-04-11 13:44:27		102952			91																				Convolutional neural networks; Adaptive fuzzy impedance control; Joint angle estimation; Lower limb assistive exoskeleton robots; Off-topic
4JMI943X	journalArticle	2023	Sheng, Bo; Zhao, Jianyu; Zhang, Yanxin; Xie, Shengquan; Tao, Jing	Commercial device-based hand rehabilitation systems for stroke patients: State of the art and future prospects	Heliyon		2405-8440	https://doi.org/10.1016/j.heliyon.2023.e13588	https://www.sciencedirect.com/science/article/pii/S2405844023007958	Various hand rehabilitation systems have recently been developed for stroke patients, particularly commercial devices. Articles from 10 electronic databases from 2010 to 2022 were extracted to conduct a systematic review to explore the existing commercial training systems (hardware and software) and evaluate their clinical effectiveness. This review divided the rehabilitation equipment into conta…	2023	2024-03-02 11:55:53	2024-03-12 22:33:57		e13588		3	9																				Stroke; Commercial rehabilitation system; Evaluation; Game-based training protocol; Hand rehabilitation; Off-topic
[truncated: 36 more columns]

## Sheet: Results_IEEE
Key	Item Type	Publication Year	Author	Title	Publication Title	ISBN	ISSN	DOI	Url	Abstract Note	Date	Date Added	Date Modified	Access Date	Pages	Num Pages	Issue	Volume	Number Of Volumes	Journal Abbreviation	Short Title	Series	Series Number	Series Text	Series Title	Publisher	Place	Language	Rights	Type	Archive	Archive Location	Library Catalog	Call Number	Extra	Notes	Link Attachments	Manual Tags	Automatic Tags	Editor	Series Editor	Translator	Contributor	Attorney Agent	Book Author	Cast Member	Commenter	Composer	Cosponsor
73WZDUYS	conferencePaper	2023	Mori, Kenichiro; Fujimoto, Yasutaka	Implementation of Motion Intention Prediction to Highly Back-Drivable Exoskeleton	IECON 2023- 49th Annual Conference of the IEEE Industrial Electronics Society			10.1109/IECON51785.2023.10311650			2023	2024-03-02 11:44:53	2024-04-11 13:34:43		1-6																							Exoskeletons; Torque; Sociology; Wearable robots; Stairs; Back-drivability; Gears; Motion intention prediction; Powered exoskeleton; Off-topic
DQ9ZI7SM	conferencePaper	2015	Zhao, Xingang; Wang, Rui; Ye, Dan	Motion intention estimation of lower limbs based on sEMG supplement with acceleration signal	The 27th Chinese Control and Decision Conference (2015 CCDC)			10.1109/CCDC.2015.7162705			2015	2024-03-02 11:44:53	2024-05-17 13:20:03		4414-4418																							sEMG; Motion Intention Estimation; Support Vector Machine (SVM); Off-topic
PQP23S2V	conferencePaper	2022	Yuan, Xiaoqing; Wu, Tao; Zou, Huan; Ye, Xiangbin	Research on Intention Perception Algorithm of Exoskeleton Based on Multi-sensor Information Fusion	2022 International Conference on Automation, Robotics and Computer Engineering (ICARCE)			10.1109/ICARCE55724.2022.10046620			2022	2024-03-02 11:44:53	2024-06-10 17:19:57		1-5																							Exoskeletons; human-robot interaction; Human-robot interaction; exoskeleton robot; Couplings; Human computer interaction; intention perception; Automata; finite state machine; harmony search; Search problems; support vector machines; Off-topic
DY77WL7N	conferencePaper	2022	Jamil, Samina; Wasi, Syed; Mahmood, Asif; Rehman, Abdul	Design and Fabrication of Force Augmenting Exoskeleton using Motion Intention Detection	2022 International Conference on Emerging Technologies in Electronics, Computing and Communication (ICETECC)			10.1109/ICETECC56662.2022.10069860			2022	2024-03-02 11:44:53	2024-04-11 13:49:00		1-6																							Force; Exoskeletons; Torque; Performance evaluation; Solid modeling; torque estimation; knee exoskeleton; motion intention detection; biomechanical model; Fabrication; force augmentation; Off-topic
LZ5FB54K	conferencePaper	2020	Li, Hanzhe; Zhang, Xiaodong; Lu, Zhufeng; Dong, Runlin; Sun, Qinyi	RP-based Voluntary Movement Intention Detection of Lower limb using CNN	2020 10th Institute of Electrical and Electronics Engineers International Conference on Cyber Technology in Automation, Control, and Intelligent Systems (CYBER)			10.1109/CYBER50695.2020.9279117			2020	2024-03-02 11:44:53	2024-04-12 06:05:17		349-353																							Robots; Robot kinematics; Exoskeletons; Brain modeling; Electroencephalography; Off-topic
8FX7UD7H	conferencePaper	2018	Noughaby, Amir Ghiasi; Vossoughi, G.R.	The Control of an Exoskeleton and The Reduction of Interaction Force Using Human Intent Detection by EMG Signals and Torque Estimation	2018 6th RSI International Conference on Robotics and Mechatronics (IcRoM)			10.1109/ICRoM.2018.8657584			2018	2024-03-02 11:44:53	2024-04-17 16:20:47		536-541																							Robots; Force; Exoskeletons; Torque; Tendons; rehabilitation; intent detection; EMG signal; calibration; Hill model; knee torque estimation; Off-topic
NLHYPKSB	conferencePaper	2019	Ang, Benjamin W.K.; Yeow, Chen-Hua	3D Printed Soft Pneumatic Actuators with Intent Sensing for Hand Rehabilitative Exoskeletons	2019 International Conference on Robotics and Automation (ICRA)			10.1109/ICRA.2019.8793785			2019	2024-03-02 11:44:53	2024-04-12 06:57:20		841-846																							Off-topic
LA5X4SXA	journalArticle	2022	Hasan, S M Shafiul; Siddiquee, Masudur R.; Marquez, J. Sebastian; Bai, Ou	Enhancement of Movement Intention Detection Using EEG Signals Responsive to Emotional Music Stimulus	IEEE Transactions on Affective Computing			10.1109/TAFFC.2020.3025004			2022	2024-03-02 11:44:53	2024-06-10 09:49:05		1637-1650		3	13																				electroencephalography; Electroencephalography; Testing; Electric potential; Wrist; Affective state; brain-computer interface; Brain-computer interfaces; emotion stimulus; event-related desynchronization; Filtering; movement intention detection; music; pseudo online testing; Psychology; Off-topic
6HDA44LN	conferencePaper	2013	Novak, Domen; Riener, Robert	Enhancing patient freedom in rehabilitation robotics using gaze-based intention detection	2013 IEEE 13th International Conference on Rehabilitation Robotics (ICORR)			10.1109/ICORR.2013.6650507			2013	2024-03-02 11:44:53	2024-10-02 13:06:16		1-6																							rehabilitation robotics; Robot sensing systems; Trajectory; Sensors; gaze-based interaction; eye tracking; Tracking; Virtual environments; intention detection; Extremities; Rehabilitation robotics; upper extremities; Evaluation; On-topic; Intention Cue; Timing Info; Method; Exo Relation
8VC95QWJ	conferencePaper	2019	Gambon, Taylor M.; Schmiedeler, James P.; Wensing, Patrick M.	Characterizing Intent Changes in Exoskeleton-Assisted Walking Through Onboard Sensors	2019 IEEE 16th International Conference on Rehabilitation Robotics (ICORR)			10.1109/ICORR.2019.8779503			2019	2024-03-02 11:44:53	2024-03-02 11:44:53		471-476																							Exoskeletons; Sensors; Hip; Current measurement
ZW6EQFTR	conferencePaper	2019	Buongiorno, Domenico; Camardella, Cristian; Cascarano, Giacomo Donato; Pelaez Murciego, Luis; Barsotti, Michele; De Feudis, Irio; Frisoli, Antonio; Bevilacqua, Vitoantonio	An undercomplete autoencoder to extract muscle synergies for motor intention detection	2019 International Joint Conference on Neural Networks (IJCNN)			10.1109/IJCNN.2019.8851975			2019	2024-03-02 11:44:53	2024-04-12 06:54:20		1-8																							Robotics; Force; Elbow; Exoskeletons; Task analysis; Exoskeleton; Shoulder; EMG signals; Autoencoder; Motor Intention Detection; Movement Classification.; Muscle Synergies; Off-topic
8IKMJINU	journalArticle	2023	Nazari, Farhad; Mohajer, Navid; Nahavandi, Darius; Khosravi, Abbas; Nahavandi, Saeid	Applied Exoskeleton Technology: A Comprehensive Review of Physical and Cognitive Human–Robot Interaction	IEEE Transactions on Cognitive and Developmental Systems			10.1109/TCDS.2023.3241632			2023	2024-03-02 11:44:53	2024-06-11 07:58:53		1102-1122		3	15																				Robots; exoskeleton; Robot sensing systems; Exoskeletons; Task analysis; Biomechanics; assistive technology; Human-robot interaction; Artificial intelligence (AI); intent detection; Assistive devices; human–robot interaction (HRI); Off-topic
X2Z8HL8X	conferencePaper	2020	Chen, Xiongjun; Jiang, Yiming; Yang, Chenguang	Stiffness Estimation and Intention Detection for Human-Robot Collaboration	2020 15th IEEE Conference on Industrial Electronics and Applications (ICIEA)			10.1109/ICIEA48937.2020.9248186			2020	2024-03-02 11:44:53	2024-04-11 15:09:35		1802-1807																							Robots; Estimation; Robot sensing systems; Neural networks; Collaboration; Manipulators; Wrist; Off-topic
CWWKXXQV	journalArticle	2020	Yang, Qianqian; Xie, Chenglin; Tang, Rongrong; Liu, Huihua; Song, Rong	Hybrid Active Control With Human Intention Detection of an Upper-Limb Cable-Driven Rehabilitation Robot	IEEE Access			10.1109/ACCESS.2020.3033301			2020	2024-03-02 11:44:54	2024-04-11 14:43:22		195206-195215			8																				Force; Trajectory; Impedance; Task analysis; Admittance; motion intention detection; rehabilitation robot; Rehabilitation robotics; Cable-driven; hybrid control; Off-topic
G8QW38P4	conferencePaper	2019	Asokan, Anand; Vigneshwar, M	Design and Control of an EMG-based Low-cost Exoskeleton for Stroke Rehabilitation	2019 Fifth Indian Control Conference (ICC)			10.1109/INDIANCC.2019.8715555			2019	2024-03-02 11:44:54	2024-03-14 20:40:52		478-483																							Robotics; Elbow; Exoskeletons; Electromyography (EMG); Rehabilitation; Exoskeleton; Shoulder; Medical treatment; Stroke (medical condition); Poststroke care; Off-topic
CQZVFDJE	conferencePaper	2017	Yu, Xinbo; He, Wei; Li, Yanan; Yang, Chenguang; Sun, Changyin	Neural control for constrained human-robot interaction with human motion intention estimation and impedance learning	2017 Chinese Automation Congress (CAC)			10.1109/CAC.2017.8243230			2017	2024-03-02 11:44:54	2024-04-16 09:52:04		2682-2687																							Robots; Estimation; Force; motion intention estimation; neural networks (NNs); Impedance; Artificial neural networks; Human-robot interaction; Automation; adaptive control; human-robot interaction (HRI); full-state constraints; impedance learning; Off-topic; unclear
VH682B4F	conferencePaper	2015	Kanno, Takahiro; Morisaki, Daisuke; Miyazaki, Ryoken; Endo, Gen; Kawashima, Kenji	A walking assistive device with intention detection using back-driven pneumatic artificial muscles	2015 IEEE International Conference on Rehabilitation Robotics (ICORR)			10.1109/ICORR.2015.7281260			2015	2024-03-02 11:44:54	2024-05-17 12:17:05		565-570																							Exoskeletons; Joints; Off-topic
DULAAH6U	journalArticle	2019	Hua, Yuxiang; Fan, Jizhuang; Liu, Gangfeng; Zhang, Xuehe; Lai, Mingzhu; Li, Mo; Zheng, Tianjiao; Zhang, Guoan; Zhao, Jie; Zhu, Yanhe	A Novel Weight-Bearing Lower Limb Exoskeleton Based on Motion Intention Prediction and Locomotion State Identification	IEEE Access			10.1109/ACCESS.2019.2904709			2019	2024-03-02 11:44:54	2024-04-12 06:49:18		37620-37638			7																				Force; Exoskeletons; Torque; Sensors; Actuators; ANFIS; GA_PSO; intention prediction; intrinsic sensing; locomotion state identification; robotic exoskeletons; Variable magnification ratio structure; Off-topic
PWI428N9	conferencePaper	2015	Yan, Qingyang; Xu, Wenxia; Huang, Jian; Cao, Suping	Laser and force sensors based human motion intent estimation algorithm for walking-aid robot	2015 IEEE International Conference on Cyber Technology in Automation, Control, and Intelligent Systems (CYBER)			10.1109/CYBER.2015.7288229			2015	2024-03-02 11:44:54	2024-04-11 14:27:15		1858-1863																							Estimation; Robot kinematics; Robot sensing systems; Force sensors; Off-topic; unclear
JYYQVLKW	conferencePaper	2014	Sy, Armyn C.; Bugtai, Nilo T.	Velocity and acceleration induced response to bicep EMG signal threshold for motion intention detection	2014 International Conference on Humanoid, Nanotechnology, Information Technology, Communication and Control, Environment and Management (HNICEM)			10.1109/HNICEM.2014.7016198			2014	2024-03-02 11:44:54	2024-04-11 14:32:38		1-6																							Robots; motion intention detection; EMG triggering; Market research; robotic-based physical rehabilitation; Off-topic; unclear
38693SWG	conferencePaper	2017	Sullivan, Jennifer L.; Bhagat, Nikunj A.; Yozbatiran, Nuray; Paranjape, Ruta; Losey, Colin G.; Grossman, Robert G.; Contreras-Vidal, Jose L.; Francisco, Gerard E.; O'Malley, Marcia K.	Improving robotic stroke rehabilitation by incorporating neural intent detection: Preliminary results from a clinical trial	2017 International Conference on Rehabilitation Robotics (ICORR)			10.1109/ICORR.2017.8009233			2017	2024-03-02 11:44:54	2024-03-02 11:44:54		122-127																							Robot kinematics; Elbow; Exoskeletons; Medical treatment
HP2Y254S	conferencePaper	2022	Shen, Y.; Tian, Y.; Wang, H.	Structural design and intelligent control of lower limb knee rehabilitation exoskeleton based on motion intention estimation method	1st International Conference on Mechanical System Dynamics (ICMSD 2022)			10.1049/icp.2022.1895			2022	2024-03-02 11:44:54	2024-04-11 08:18:40		677-683			2022																				Off-topic
T9FXJX2B	conferencePaper	2023	Zeng, Min; Gu, Jason; Feng, Ying	Motion Prediction Based on sEMG- Transformer for Lower Limb Exoskeleton Robot Control	2023 International Conference on Advanced Robotics and Mechatronics (ICARM)			10.1109/ICARM58088.2023.10218920			2023	2024-03-02 11:44:54	2024-04-11 13:29:38		864-869																							Estimation; Exoskeletons; Deep Learning; Motion Intention Estimation; Lower Limb Exoskeleton Robot; Neurorehabilitation; sEMG-Transformer; Transformers; Off-topic
H2XKVD7V	conferencePaper	2020	Karulkar, Roopak M.; Wensing, Patrick M.	Application of Interacting Models to Estimate the Gait Speed of an Exoskeleton User	2020 IEEE/RSJ International Conference on Intelligent Robots and Systems (IROS)			10.1109/IROS45743.2020.9341110			2020	2024-03-02 11:44:54	2024-03-02 11:44:54		3452-3458																							Robot sensing systems; Exoskeletons; Probabilistic logic; Numerical models; Standards; State estimation
GTINXSWI	conferencePaper	2021	Hsiao, Tesheng; Tsai, ChengYu; Juang, Hau-Shiue	Simultaneous On-line Estimation of Model Parameters and the Wearer’s Joint Torque of Exoskeletons	2021 International Automatic Control Conference (CACS)			10.1109/CACS52606.2021.9639053			2021	2024-03-02 11:44:54	2024-04-11 14:12:14		1-6																							exoskeleton; Estimation; Exoskeletons; Torque; intention detection; Load modeling; torque estimation; assistive walking; Harmonic analysis; least mean square algorithm; Off-topic
RJ8WEJEA	conferencePaper	2018	Astudillo, Felipe; Charry, Jose; Minchala, Ismael; Wong, Sara	Lower limbs motion intention detection by using pattern recognition	2018 IEEE Third Ecuador Technical Chapters Meeting (ETCM)			10.1109/ETCM.2018.8580303			2018	2024-03-02 11:44:54	2024-05-27 14:59:38		1-6																							Exoskeletons; EMG; Pattern recognition; Neurons; ANN; Intended Motion; Lower limbs; Sensitivity; Off-topic
ZCVPHGSG	conferencePaper	2011	Reberšek, Peter; Novak, Domen; Podobnik, Janez; Munih, Marko	Intention detection during gait initiation using supervised learning	2011 11th IEEE-RAS International Conference on Humanoid Robots			10.1109/Humanoids.2011.6100808			2011	2024-03-02 11:44:54	2024-04-08 13:39:08		34-39																							Force; Classification algorithms; Foot; gait; anticipatory postural adjustments; Classification tree analysis; Event detection; initiation; Supervised learning; Off-topic; unclear
MED7YUL7	conferencePaper	2019	Liu, Lee-Kai; Chien, Tzu-Chieh; Chen, Yi-Lian; Fu, Li-Chen; Lai, Jin-Shin	Sensorless Control with Friction and Human Intention Estimation of Exoskeleton Robot for Upper-limb Rehabilitation	2019 IEEE International Conference on Robotics and Biomimetics (ROBIO)			10.1109/ROBIO49542.2019.8961760			2019	2024-03-02 11:44:54	2024-03-02 11:44:54		290-296
IJH66P3W	conferencePaper	2023	Shen, Cheng; Pei, Zhongcai; Chen, Weihai; Duan, Wen; Wang, Jianhua; Chen, Jianer	Simultaneous Gait Event Intention Detection Using Single sEMG Sensor for Lower Limb Exoskeleton	IECON 2023- 49th Annual Conference of the IEEE Industrial Electronics Society			10.1109/IECON51785.2023.10311928			2023	2024-03-02 11:44:54	2024-04-11 13:38:05		1-6																							Exoskeletons; Reliability; Biomedical signal; Industrial electronics; surface electromyography; lower limb exoskeleton; Gait detection; Off-topic
7XD9LVJF	conferencePaper	2017	Liu, Lee-Kai; Chien, Li-Yu; Pan, Shang-Heh; Ren, Jia-Liang; Chiao, Chi-Lun; Chen, Wei-Hsuan; Fu, Li-Chen; Lai, Jin-Shin	Interactive torque controller with electromyography intention prediction implemented on exoskeleton robot NTUH-II	2017 IEEE International Conference on Robotics and Biomimetics (ROBIO)			10.1109/ROBIO.2017.8324627			2017	2024-03-02 11:44:54	2024-04-15 14:25:09		1485-1490																							Robot sensing systems; Exoskeletons; Torque; Shoulder; Off-topic; unclear
8DGJH9UA	journalArticle	2020	Mora-Tola, Esteban; Loja-Duchi, Juan; Ordoñez-Torres, Andrés; Vázquez-Rodas, Andrés; Astudillo-Salinas, Fabian; Minchala, Luis I.	Robotic Knee Exoskeleton Prototype to Assist Patients in Gait Rehabilitation	IEEE Latin America Transactions			10.1109/TLA.2020.9381791			2020	2024-03-02 11:44:54	2024-04-11 14:54:10		1503-1510		9	18																				Robot sensing systems; Exoskeletons; knee exoskeleton; Artificial Neural Network; Discrete wavelet transforms; emg signal processing; gait rehabilitation; motion intention detection; Prototypes; rectus femoris; remote supervision; Telecommunications; Off-topic
N3PB7CGT	conferencePaper	2018	Kyeong, Seulki; Kim, Won Dong; Feng, Jirou; Kim, Jung	Implementation issues of EMG-based motion intention detection for exoskeletal robots	2018 27th IEEE International Symposium on Robot and Human Interactive Communication (RO-MAN)			10.1109/ROMAN.2018.8525649			2018	2024-03-02 11:44:54	2024-03-02 11:44:54		915-920																							Force; Torque; Sensors; Fatigue
C27GUYNH	conferencePaper	2011	Brescianini, Dario; Jung, Jun-Young; Jang, In-Hun; Park, Hyun Sub; Riener, Robert	INS/EKF-based stride length, height and direction intent detection for walking assistance robots	2011 IEEE International Conference on Rehabilitation Robotics			10.1109/ICORR.2011.5975363			2011	2024-03-02 11:44:54	2024-05-15 07:30:10		1-5																							Robot sensing systems; Trajectory; Exoskeletons; Navigation; Measurement uncertainty; Off-topic
J7IURKXC	journalArticle	2022	Capotorti, Eugenio; Trigili, Emilio; McKinney, Zach; Peperoni, Emanuele; Dell'Agnello, Filippo; Fantozzi, Matteo; Baldoni, Andrea; Marconi, Dario; Taglione, Elisa; Crea, Simona; Vitiello, Nicola	A Novel Torque-Controlled Hand Exoskeleton to Decode Hand Movements Combining Semg and Fingers Kinematics: A Feasibility Study	IEEE Robotics and Automation Letters			10.1109/LRA.2021.3111412			2022	2024-03-02 11:44:54	2024-03-13 00:08:09		239-246		1	7																				Trajectory; Exoskeletons; Joints; Torque; Indexes; hand exoskeleton; Thumb; intention recognition; Rehabilitation robotics; human-robot interfaces; Off-topic
Z955GJJX	journalArticle	2019	Rose, Chad G.; O’Malley, Marcia K.	Hybrid Rigid-Soft Hand Exoskeleton to Assist Functional Dexterity	IEEE Robotics and Automation Letters			10.1109/LRA.2018.2878931			2019	2024-03-02 11:44:54	2024-03-14 20:33:41		73-80		1	4																				rehabilitation robotics; Exoskeletons; Tendons; Bars; Safety; Thumb; Physically assistive devices; wearable robots; Assistive devices; Power transmission; Off-topic
2AQL9EE9	journalArticle	2024	Sedighi, Paniz; Li, Xingyu; Tavakoli, Mahdi	EMG-Based Intention Detection Using Deep Learning for Shared Control in Upper-Limb Assistive Exoskeletons	IEEE Robotics and Automation Letters			10.1109/LRA.2023.3330678			2024	2024-03-02 11:44:54	2024-06-11 08:10:06		41-48		1	9																				Robots; Exoskeletons; EMG; Data models; Sensors; Predictive models; human-robot interaction; Real-time systems; CNN-LSTM; Load modeling; proportional myoelectric control; soft exoskeleton; On-topic; Intention Cue; Timing Info; Method; Exo Relation
DF2UV69E	conferencePaper	2020	Treussart, Benjamin; Geffard, Franck; Vignais, Nicolas; Marin, Frederic	Controlling an upper-limb exoskeleton by EMG signal while carrying unknown load	2020 IEEE International Conference on Robotics and Automation (ICRA)			10.1109/ICRA40945.2020.9197087			2020	2024-03-02 11:44:54	2024-07-09 15:09:46		9107-9113																							Robots; Exoskeletons; Torque; Task analysis; Sensors; Gravity; On-topic; Intention Cue; Method; Exo Relation
U87DAJNG	conferencePaper	2020	Hennig, Robert; Gantenbein, Jessica; Dittli, Jan; Chen, Haotian; Lacour, Stéphanie P.; Lambercy, Olivier; Gassert, Roger	Development and Evaluation of a Sensor Glove to Detect Grasp Intention for a Wearable Robotic Hand Exoskeleton	2020 8th IEEE RAS/EMBS International Conference for Biomedical Robotics and Biomechatronics (BioRob)			10.1109/BioRob49111.2020.9224463			2020	2024-03-02 11:44:54	2024-04-11 15:07:35		19-24																							Force; Robot sensing systems; Exoskeletons; Grasping; Pressure sensors; Thumb; Assistive devices; Off-topic
B8DJHL7K	conferencePaper	2017	Yan, Qingyang; Huang, Jian; Xu, Wenxia	Limbs synergies based human motion intention estimation algorithm for using cane-type walking-aid robot	2017 2nd International Conference on Advanced Robotics and Mechatronics (ICARM)			10.1109/ICARM.2017.8273240			2017	2024-03-02 11:44:54	2024-03-02 11:44:54		656-661																							Estimation; Force; Robot kinematics; Robot sensing systems; Principal component analysis
GWJE6J7I	journalArticle	2021	Qiu, Shiyin; Guo, Wei; Caldwell, Darwin; Chen, Fei	Exoskeleton Online Learning and Estimation of Human Walking Intention Based on Dynamical Movement Primitives	IEEE Transactions on Cognitive and Developmental Systems			10.1109/TCDS.2020.2968845			2021	2024-03-02 11:44:54	2024-06-06 13:25:39		67-79		1	13																				Prediction algorithms; exoskeleton; Estimation; Trajectory; Exoskeletons; Torque; movement prediction; intention estimation; torque estimation; Off-topic
58BDCSJU	conferencePaper	2022	Gandolla, M.; Luciani, B.; Pirovano, D.E.; Pedrocchi, A.; Braghin, F.	A force-based human machine interface to drive a motorized upper limb exoskeleton. a pilot study	2022 International Conference on Rehabilitation Robotics (ICORR)			10.1109/ICORR55369.2022.9896523			2022	2024-03-02 11:44:54	2024-09-20 08:03:24		1-6																							Robot sensing systems; Exoskeletons; Sensors; activities of daily living; Exoskeleton; Performance evaluation; Assistive robots; human-machine interfaces; Force sensors; intention detection; Man-machine systems; force sensor; Assistive devices; Evaluation; On-topic; Intention Cue; Method; Exo Relation
TVW8ZNRE	conferencePaper	2019	Hasan, S M Shafiul; Siddiquee, Masudur R.; Bai, Ou	Supervised Classification of EEG Signals with Score Threshold Regulation for Pseudo-Online Asynchronous Detection of Gait Intention	2019 18th IEEE International Conference On Machine Learning And Applications (ICMLA)			10.1109/ICMLA.2019.00242			2019	2024-03-02 11:44:54	2024-04-12 06:50:28		1476-1479																							Electroencephalography; Data models; Pressure sensors; Brain-Computer Interface; Asynchronous detection; Gait intention; Hjorth parameters; Wavelet transform; Off-topic
L7TLFIV2	conferencePaper	2023	Liu, Yi-Xing; Wan, Zhao-Yuan; Wang, Ruoli; Gutierrez-Farewik, Elena M.	A Method of Detecting Human Movement Intentions in Real Environments	2023 International Conference on Rehabilitation Robotics (ICORR)			10.1109/ICORR58425.2023.10304774			2023	2024-03-02 11:44:54	2024-06-09 22:23:47		1-6																							Robot sensing systems; Exoskeletons; Tracking; Measurement units; eye tracker; Uncertainty; movement intention prediction; Robotic exoskeletons; Sensor fusion; Stairs; wearable sensor; Off-topic
HWXR532Y	journalArticle	2021	Karulkar, Roopak M.; Wensing, Patrick M.	Using Footsteps to Estimate Changes in the Desired Gait Speed of an Exoskeleton User	IEEE Robotics and Automation Letters			10.1109/LRA.2021.3096163			2021	2024-03-02 11:44:54	2024-03-14 17:48:11		6781-6788		4	6																				Estimation; Robot sensing systems; Trajectory; Exoskeletons; physical human-robot interaction; Stability analysis; Foot; intent recognition; Off-topic
WP7DDACA	conferencePaper	2018	Mohammadi, Alireza; Lavranos, Jim; Choong, Peter; Oetomo, Denny	Flexo-glove: A 3D Printed Soft Exoskeleton Robotic Glove for Impaired Hand Rehabilitation and Assistance	2018 40th Annual International Conference of the IEEE Engineering in Medicine and Biology Society (EMBC)			10.1109/EMBC.2018.8512617			2018	2024-03-02 11:44:54	2024-03-14 20:50:09		2120-2123																							Force; Exoskeletons; Three-dimensional displays; Grasping; DC motors; Thumb; Solid modeling; Off-topic
KE7M4YHI	conferencePaper	2022	Wang, Jiaqi; Wu, Dongmei; Dong, Wei; Gao, Yongzhuo	A Control Strategy for Squat Assistance of Lower Limb Exoskeleton with Back Sensing	2022 IEEE International Conference on Mechatronics and Automation (ICMA)			10.1109/ICMA54519.2022.9856343			2022	2024-03-02 11:44:54	2024-06-10 11:12:36		1312-1317																							Exoskeletons; Collaboration; human-robot interaction; Mechatronics; Force sensors; Automation; admittance control; lower limb exoskeleton; squatting control; Velocity control; Off-topic
2MLP2S39	conferencePaper	2018	Lanotte, Francesco; Grazi, Lorenzo; Chen, Baojun; Vitiello, Nicola; Crea, Simona	A Low-Back Exoskeleton can Reduce the Erector Spinae Muscles Activity During Freestyle Symmetrical Load Lifting Tasks	2018 7th IEEE International Conference on Biomedical Robotics and Biomechatronics (Biorob)			10.1109/BIOROB.2018.8488094			2018	2024-03-02 11:44:54	2024-03-02 11:44:54		701-706																							Exoskeletons; Torque; Task analysis; Springs; Hip
ESDDYTWK	journalArticle	2024	Bian, Qingyao; Castellani, Marco; Shepherd, Duncan; Duan, Jinming; Ding, Ziyun	Gait Intention Prediction Using a Lower-Limb Musculoskeletal Model and Long Short-Term Memory Neural Networks	IEEE Transactions on Neural Systems and Rehabilitation Engineering			10.1109/TNSRE.2024.3365201			2024	2024-03-02 11:44:54	2024-04-11 13:36:17		822-830			32																				machine learning; Sensors; LSTM; Predictive models; Musculoskeletal system; Optical sensors; motion intention prediction; Biomedical optical imaging; Cameras; Gait; musculoskeletal model; Off-topic
2W94WNYR	conferencePaper	2013	Jung, Jun-Young; Park, Hyunsub; Yang, Hyun-Dae; Chae, Mingi	Brief biomechanical analysis on the walking of spinal cord injury patients with a lower limb exoskeleton robot	2013 IEEE 13th International Conference on Rehabilitation Robotics (ICORR)			10.1109/ICORR.2013.6650351			2013	2024-03-02 11:44:54	2024-03-02 11:44:54		1-5																							Trajectory; Exoskeletons; Joints; Biomechanics; Service robots; Lower Limb Exoskeleton; ROBIN; SCI Patients; Walking Assistant
AHXYCXVH	journalArticle	2019	Xu, Jiajun; Li, Youfu; Xu, Linsen; Peng, Chen; Chen, Shouqi; Liu, Jinfu; Xu, Chanchan; Cheng, Gaoxin; Xu, Hong; Liu, Yang; Chen, Jian	A Multi-Mode Rehabilitation Robot With Magnetorheological Actuators Based on Human Motion Intention Estimation	IEEE Transactions on Neural Systems and Rehabilitation Engineering			10.1109/TNSRE.2019.2937000			2019	2024-03-02 11:44:54	2024-04-12 06:25:59		2216-2228		10	27																				Exoskeletons; Torque; EMG; Actuators; Fluids; human-robot interaction control; Lower extremity rehabilitation robot; MR actuators; Roads; Off-topic
K7UAZAX3	conferencePaper	2022	Zyada, Zakarya; Alharbi, Khaled; Omar, Mohamed A.	Soft Exoskeleton for Hand Rehabilitation: An Overview	2022 IEEE 10th Conference on Systems, Process & Control (ICSPC)			10.1109/ICSPC55597.2022.10001823			2022	2024-03-02 11:44:54	2024-03-12 22:59:47		220-225																							Force; Robot sensing systems; Exoskeletons; Sensors; soft exoskeleton; Manufacturing; hand rehabilitation; exoskeleton control; exoskeleton sensing; Off-topic
FEYWZ2K9	conferencePaper	2013	Sano, Kazuo; Yagi, Eiichi; Sato, Motonobu	A study on estimation of walking intention using foot switches and hip joint angles for walking assist of non-handicapped persons	The SICE Annual Conference 2013						2013	2024-03-02 11:44:54	2024-04-08 13:47:33		1527-1532																							Estimation; Joints; Torque; Exoskeleton; Hip; Foot; Electric Actuator; Foot Switch; Hip Joint Angle; Power assist suit; Rhythm; Walking Intention; Off-topic; unclear
Z9SINSHE	conferencePaper	2020	Lu, Zeyu; Narayan, Ashwin; Yu, Haoyong	A Deep Learning Based End-to-End Locomotion Mode Detection Method for Lower Limb Wearable Robot Control	2020 IEEE/RSJ International Conference on Intelligent Robots and Systems (IROS)			10.1109/IROS45743.2020.9341183			2020	2024-03-02 11:44:55	2024-04-12 06:05:13		4091-4097																							Machine learning; Deep learning; Wearable sensors; Wearable robots; Indexes; Intent recognition; Locomotion mode; Lower limb wearable robots; Manuals; Off-topic
7UQW6BHM	journalArticle	2021	Wang, Duojin; Hu, Bingshan; Chen, Wenming; Meng, Qingyun; Liu, Shiyu; Ma, Suowen; Li, Xinwei; Yu, Hongliu	Design and Preliminary Validation of a Lightweight Powered Exoskeleton During Level Walking for Persons With Paraplegia	IEEE Transactions on Neural Systems and Rehabilitation Engineering			10.1109/TNSRE.2021.3118725			2021	2024-03-02 11:44:55	2024-03-14 15:59:27		2112-2123			29																				exoskeleton; Exoskeletons; Torque; Actuators; Hip; Torso; level walking; Lightweight; paraplegia; Servomotors; Off-topic
XX4NH3IE	conferencePaper	2015	Chwodhury, Anirban; Raza, Haider; Dutta, Ashish; Nishad, Shyam Sunder; Saxena, Anupam; Prasad, Girijesh	A study on cortico-muscular coupling in finger motions for exoskeleton assisted neuro-rehabilitation	2015 37th Annual International Conference of the IEEE Engineering in Medicine and Biology Society (EMBC)			10.1109/EMBC.2015.7319421			2015	2024-03-02 11:44:55	2024-03-02 11:44:55		4610-4614																							Exoskeletons; EEG; Electroencephalography; EMG; Rehabilitation; Exoskeleton; Couplings; Thumb; Coherence
BGPAMYZH	conferencePaper	2023	Sun, Lei; Lu, Rundong	An Improved Variable Window Detection Method for Exoskeleton Assistive Timing	2023 IEEE International Conference on Mechatronics and Automation (ICMA)			10.1109/ICMA57826.2023.10216199			2023	2024-03-02 11:44:55	2024-03-12 22:32:49		90-94																							Force; Exoskeletons; Exoskeleton; Mechatronics; Automation; Timing; Assistive timing; Faces; Variable window; Off-topic
7ANGI886	conferencePaper	2022	Gantenbein, Jessica; Meyer, Jan T; Jäger, Lukas; Sigrist, Roland; Gassert, Roger; Lambercy, Olivier	An Analysis of Intention Detection Strategies to Control Advanced Assistive Technologies at the CYBATHLON	2022 International Conference on Rehabilitation Robotics (ICORR)			10.1109/ICORR55369.2022.9896539			2022	2024-03-02 11:44:55	2024-06-10 09:29:08		1-6																							Usability; Assistive robots; Reliability; Off-topic
FVPDXBPZ	conferencePaper	2018	Liu, Xiuhua; Zhou, Zhihao; Wang, Qining	Real-Time Onboard Recognition of Gait Transitions for A Bionic Knee Exoskeleton in Transparent Mode	2018 40th Annual International Conference of the IEEE Engineering in Medicine and Biology Society (EMBC)			10.1109/EMBC.2018.8512895			2018	2024-03-02 11:44:55	2024-04-18 07:16:34		3202-3205																							Exoskeletons; Sensors; Real-time systems; Mathematical model; Off-topic; unclear
KLU9KMNI	journalArticle	2010	Erden, Mustafa Suphi; Tomiyama, Tetsuo	Human-Intent Detection and Physically Interactive Control of a Robot Without Force Sensors	IEEE Transactions on Robotics			10.1109/TRO.2010.2040202			2010	2024-03-02 11:44:55	2024-03-26 11:54:44		370-382		2	26																				Robot sensing systems; Impedance; Switches; Manipulators; Force sensors; intention detection; Humanoid robots; Human–robot interaction; Human robot interaction; Communication system control; Force control; impedance control; interactive control; Robot control; Off-topic
RAAEQMNN	conferencePaper	2019	Zhu, Kai; Xue, Tao; Zhang, Tao; Zhang, Meng	sEMG-Based Joint Moment Estimation for Hip Exoskeleton General Assistive Strategy	2019 Chinese Automation Congress (CAC)			10.1109/CAC48633.2019.8997479			2019	2024-03-02 11:44:55	2024-04-12 06:20:41		3826-3830																							Estimation; Exoskeletons; Torque; Neural networks; Hip; Hip exoskeleton; hip joint moment estimation; surface EMG; Synergy mode decomposition; Off-topic
SUW8U2YR	conferencePaper	2019	Analia, Riska; Hong, Jan; Susanto; Sutopo, P Daniel; Soebhakti, Hendawan; Sani, Abdullah	Decision Tree for Torque Assistive Generation on Hip Joint of Lower Limb Exoskeleton	2019 2nd International Conference on Applied Engineering (ICAE)			10.1109/ICAE47758.2019.9221697			2019	2024-03-02 11:44:55	2024-04-12 06:55:33		1-5																							exoskeleton; assistive torque generation; decision tree method; human gait cycle; Off-topic
WWSVHI2Q	journalArticle	2022	Xia, Haisheng; Khan, Muhammad Alamgeer; Li, Zhijun; Zhou, MengChu	Wearable Robots for Human Underwater Movement Ability Enhancement: A Survey	IEEE/CAA Journal of Automatica Sinica			10.1109/JAS.2022.105620			2022	2024-03-02 11:44:55	2024-03-12 23:03:20		967-977		6	9																				exoskeleton; Robot sensing systems; Exoskeletons; Heuristic algorithms; Wearable robots; Sensor fusion; wearable robots; Buildings; Cyborg intelligence; intention perception; modeling and control; swimming; Temperature distribution; underwater exoskeletons; underwater robots; Off-topic
M2TPR3FK	conferencePaper	2016	Wu, Can; Zhang, Ting; Liao, Yongqiang; Wang, Can; Wu, Guizhong; Wu, Xinyu	Self-adaptive control strategy for exoskeleton to help paraplegic patients stand up and sit down	2016 35th Chinese Control Conference (CCC)			10.1109/ChiCC.2016.7554328			2016	2024-03-02 11:44:55	2024-03-02 11:44:55		6189-6194																							Robots; Trajectory; Exoskeletons; Exoskeleton; Hip; Stability analysis; Process control; Self-adaptive control; Stable space; Standing up process
IKR6DK8Z	conferencePaper	2016	Wang, Min; Wu, Xinyu; Liu, Du-Xin; Wang, Can	A human motion prediction algorithm based on HSMM for SIAT's exoskeleton	2016 35th Chinese Control Conference (CCC)			10.1109/ChiCC.2016.7553959			2016	2024-03-02 11:44:55	2024-04-11 14:25:46		3891-3896																							Prediction algorithms; Exoskeletons; Classification algorithms; Exoskeleton; Predictive models; Hidden Markov models; Adaptive Boosting; Algorithm design and analysis; Hidden Semi-Markov Model; Human Motion Prediction; Off-topic; unclear
I38CX2PQ	conferencePaper	2021	Abbasi, Mohammadreza; Karami, Mohammad; Koushki, Amirreza; Vossoughi, Gholamreza	AutoEncoder-based Safe Reinforcement Learning for Power Augmentation in a Lower-limb Exoskeleton	2021 9th RSI International Conference on Robotics and Mechatronics (ICRoM)			10.1109/ICRoM54204.2021.9663471			2021	2024-03-02 11:44:55	2024-04-11 14:21:02		138-143																							Exoskeletons; Neural networks; Reinforcement learning; Real-time systems; Service robots; Wearable robots; Mechatronics; Deep Autoencoder; Interaction Force; Lower-limb Exoskeleton; Power Augmentation; Reinforcement Learning; Off-topic
U484HARR	conferencePaper	2017	Liu, Dong; Chen, Weihai; Pei, Zhongcai; Wang, Jianhua	Detection of lower-limb movement intention from EEG signals	2017 12th IEEE Conference on Industrial Electronics and Applications (ICIEA)			10.1109/ICIEA.2017.8282819			2017	2024-03-02 11:44:55	2024-04-16 09:50:12		84-89																							Electroencephalography; Protocols; Microsoft Windows; Brain-computer interface (BCI); electroencephalography (EEG); movement-related cortical potential (MRCP); sensorymotor rhythm (SMR); Off-topic; unclear
AZUTNHVD	conferencePaper	2016	Pu, Shu-Wei; Chang, Jen-Yuan; Pei, Yu-Cheng; Kuo, Chia-Chen; Wang, Mao-Jiun	Anthropometry-based structural design of a hand exoskeleton for rehabilitation	2016 23rd International Conference on Mechatronics and Machine Vision in Practice (M2VIP)			10.1109/M2VIP.2016.7827282			2016	2024-03-02 11:44:55	2024-03-02 11:44:55		1-6																							Robotics; Robots; Exoskeletons; Exoskeleton; Couplings; Thumb; Anthropometry; Electronics packaging; Finger; Read only memory; Rehabilitation Device
I7UIY54Q	conferencePaper	2018	Wu, Han; Ma, Hongxu; Wei, Qing; Wang, Jian; An, Honglei	A novel force control method of lower limb exoskeleton based on dual foot force sensors	2018 Chinese Control And Decision Conference (CCDC)			10.1109/CCDC.2018.8408257			2018	2024-03-02 11:44:55	2024-03-14 20:47:59		6414-6419																							Force; Trajectory; Exoskeletons; Exoskeleton; Foot; Force sensors; Force control; Augmentation; Force Control; Lower Limb; Off-topic
NDDQ7Q84	conferencePaper	2018	Abdelkarim, Elouarzi; Brahim, Sedra Moulay	Modeling and Design of a Dynamic Exoskeleton System with Various Speeds for Hemiplegic Patients	2018 International Symposium on Advanced Electrical and Communication Technologies (ISAECT)			10.1109/ISAECT.2018.8618801			2018	2024-03-02 11:44:55	2024-03-14 20:53:21		1-8																							Exoskeletons; Torque; rehabilitation; Exoskeleton; Computational modeling; Mathematical model; Gears; DC motors; disabled treatment; Embedded System; handicap; Hemiplegic; Wearable Robotics; Off-topic
5IHFNTMD	conferencePaper	2018	Dąbroś, Jakub; Iwaniec, Marek; Patyk, Mateusz; Wesół, Jacek	User movement intention detection based on gait cycle capturing using force sensitive resistors	2018 XIV-th International Conference on Perspective Technologies and Methods in MEMS Design (MEMSTECH)			10.1109/MEMSTECH.2018.8365737			2018	2024-03-02 11:44:55	2024-04-17 15:51:40		219-222																							Exoskeletons; Task analysis; Sensors; Foot; Damping; force sensitive resistors; gait detection; quasi-passive exoskeletons; Off-topic; unclear
QWHE23Y9	conferencePaper	2016	Yap, Hong Kai; Mao, Andrew; Goh, James C.H; Yeow, Chen-Hua	Design of a wearable FMG sensing system for user intent detection during hand rehabilitation with a soft robotic glove	2016 6th IEEE International Conference on Biomedical Robotics and Biomechatronics (BioRob)			10.1109/BIOROB.2016.7523722			2016	2024-03-02 11:44:55	2024-04-16 09:44:53		781-786																							Robot sensing systems; Real-time systems; Thumb; Off-topic; unclear
XV7ZPUYU	journalArticle	2021	Xie, Qiaolian; Meng, Qiaoling; Zeng, Qingxin; Fan, Yuanjie; Dai, Yue; Yu, Hongliu	Human-Exoskeleton Coupling Dynamics of a Multi-Mode Therapeutic Exoskeleton for Upper Limb Rehabilitation Training	IEEE Access			10.1109/ACCESS.2021.3072781			2021	2024-03-02 11:44:55	2024-04-11 14:01:20		61998-62007			9																				Robots; Exoskeletons; Torque; Mathematical model; rehabilitation training; Stroke (medical condition); Human-exoskeleton coupling dynamics; parameter identification; Off-topic
RFSG59S2	journalArticle	2012	Yin, Yue H.; Fan, Yuan J.; Xu, Li D.	EMG and EPP-Integrated Human–Machine Interface Between the Paralyzed and Rehabilitation Exoskeleton	IEEE Transactions on Information Technology in Biomedicine			10.1109/TITB.2011.2178034			2012	2024-03-02 11:44:55	2024-03-02 11:44:55		542-549		4	16																				Humans; Man machine systems; Force; Exoskeletons; Joints; exoskeleton robot; harmonious control; health care enterprise systems; information interaction
HZ4FWAXX	journalArticle	2022	Huang, Pengbo; Li, Zhijun; Zhou, MengChu; Li, Xiang; Cheng, Mengyue	Fuzzy Enhanced Adaptive Admittance Control of a Wearable Walking Exoskeleton With Step Trajectory Shaping	IEEE Transactions on Fuzzy Systems			10.1109/TFUZZ.2022.3162700			2022	2024-03-02 11:44:55	2024-03-12 23:31:45		1541-1552		6	30																				Robots; Force; Robot kinematics; Trajectory; Exoskeletons; Hip; admittance control; Adaptive fuzzy control; step trajectory shaping; walking exoskeleton; Off-topic
RW6H7UFW	conferencePaper	2021	Li, Yunji; Sun, Haifeng; Wang, Chunlei; Yang, Ya; Fan, Chunhui; Zhang, Zhenyu; Rui, Yuefeng	Key Technologies of Lower Limb Power-Assisted Exoskeleton Robots: A Review	2021 6th International Conference on Control, Robotics and Cybernetics (CRC)			10.1109/CRC52766.2021.9620147			2021	2024-03-02 11:44:55	2024-03-14 16:41:43		25-31																							exoskeleton; Exoskeletons; Usability; Safety; Control systems; Service robots; Agriculture; control system; mechanical structure; movement intention recognition; System analysis and design; Off-topic
4JUP4KC2	journalArticle	2020	Zhang, Qiang; Kim, Kang; Sharma, Nitin	Prediction of Ankle Dorsiflexion Moment by Combined Ultrasound Sonography and Electromyography	IEEE Transactions on Neural Systems and Rehabilitation Engineering			10.1109/TNSRE.2019.2953588			2020	2024-03-02 11:44:55	2024-03-14 20:14:46		318-327		1	28																				Force; Predictive models; Neuromuscular; neuromusculoskeletal model; Ankle dorsiflexion; muscle fascicle; pennation angle; ultrasound sonography; voluntary contraction force; Ultrasonic imaging; Off-topic
K9FKGDPU	journalArticle	2021	Wu, Xinyu; Ma, Yue; Yong, Xu; Wang, Chao; He, Yong; Li, Nan	Locomotion Mode Identification and Gait Phase Estimation for Exoskeletons During Continuous Multilocomotion Tasks	IEEE Transactions on Cognitive and Developmental Systems			10.1109/TCDS.2019.2933648			2021	2024-03-02 11:44:55	2024-04-11 14:03:58		45-56		1	13																				Exoskeletons; Torque; Task analysis; Sensors; exoskeleton robot; Oscillators; Continuous gait phase estimation; human intention estimation; Off-topic
9RXPAH7Z	conferencePaper	2023	Aubeeluck, C. Y.; Kölbl, S.; Dobriborsci, D.; Aumer, W.	Design and Development of a Knee Rehabilitation Exoskeleton with Four-Bar Linkage Actuation	2023 9th International Conference on Control, Decision and Information Technologies (CoDIT)			10.1109/CoDIT58514.2023.10284272			2023	2024-03-02 11:44:55	2024-03-12 22:51:54		1618-1623																							Exoskeletons; Torque; Couplings; Prototypes; Three-dimensional printing; Topology; Off-topic
AR3Q4BDZ	journalArticle	2021	Koochaki, Fatemeh; Najafizadeh, Laleh	A Data-Driven Framework for Intention Prediction via Eye Movement With Applications to Assistive Systems	IEEE Transactions on Neural Systems and Rehabilitation Engineering			10.1109/TNSRE.2021.3083815			2021	2024-03-02 11:44:55	2024-06-06 13:13:59		974-984			29																				transfer learning; Task analysis; assistive technologies; Tracking; gaze; Hidden Markov models; Visualization; Calibration; clustering; convolutional neural networks (CNN); Eye movement; eye tracker; hidden Markov models (HMMS); predicting intention; Off-topic
UMZWI7FH	conferencePaper	2012	Hassan, Modar; Kadone, Hideki; Suzuki, Kenji; Sankai, Yoshiyuki	Exoskeleton robot control based on cane and body joint synergies	2012 IEEE/RSJ International Conference on Intelligent Robots and Systems			10.1109/IROS.2012.6386248			2012	2024-03-02 11:44:55	2024-05-15 12:22:34		1609-1614																							Robot kinematics; Trajectory; Joints; Hip; Off-topic
EN5G5NM6	conferencePaper	2017	McDonald, Craig G.; Dennis, Troy A.; O'Malley, Marcia K.	Characterization of surface electromyography patterns of healthy and incomplete spinal cord injury subjects interacting with an upper-extremity exoskeleton	2017 International Conference on Rehabilitation Robotics (ICORR)			10.1109/ICORR.2017.8009240			2017	2024-03-02 11:44:55	2024-03-02 11:44:55		164-169																							Elbow; Exoskeletons; Wrist
GB3WPLSY	conferencePaper	2017	Ahmed, Abusabah I. A.; Cheng, Hong; Lin, Xichuan; Elhassan, Zkieldeen M. E.; Omer, Mugahid	On-line walking speed control in HUman-powered exoskeleton systems	2017 International Conference on Communication, Control, Computing and Electronics Engineering (ICCCCEE)			10.1109/ICCCCEE.2017.7866085			2017	2024-03-02 11:44:55	2024-03-02 11:44:55		1-7																							Force; Robot sensing systems; Trajectory; Exoskeletons; Oscillators; On-line walking speed control; Central Patterns Generators (CPGs); Floor Reaction Force; Lower Limb Human Exoskeleton system; Smart Shoes
KHDT7PBD	conferencePaper	2022	Kim, Inwoo; Jung, Hyunjin; Kim, Jongkyu; Kim, Sihwan; Park, Jonghyuk; Lee, Soo-Hong	Ankle Intention Detection Algorithm with HD-EMG Sensor	2022 31st IEEE International Conference on Robot and Human Interactive Communication (RO-MAN)			10.1109/RO-MAN53752.2022.9900750			2022	2024-03-02 11:44:55	2024-04-11 08:31:26		560-565																							Robot sensing systems; Production; Stability analysis; Uncertainty; Off-topic
UGSTQQYQ	conferencePaper	2019	Treussart, Benjamin; Geffard, Franck; Vignais, Nicolas; Marin, Frederic	Controlling an Exoskeleton with EMG Signal to Assist Load Carrying: A Personalized Calibration	2019 International Conference on Mechatronics, Robotics and Systems Engineering (MoRSE)			10.1109/MoRSE48060.2019.8998701			2019	2024-03-02 11:44:55	2024-05-28 16:07:04		246-252																							Robots; Estimation; Force; Exoskeletons; Torque; EMG; Exoskeleton; Calibration; Intention Detection; Off-topic
TACAVBXF	conferencePaper	2012	Jung, Jun-Young; Chae, Min-Gi; Jang, In Hun; Park, Hyunsub	A hybrid control method of an exoskeleton robot for intention-driven walking rehabilitation of stroke patients	2012 9th International Conference on Ubiquitous Robots and Ambient Intelligence (URAI)			10.1109/URAI.2012.6462930			2012	2024-03-02 11:44:55	2024-05-15 12:40:25		58-60																							Exoskeletons; Joints; Artificial neural networks; neural network; CLME; gait pattern generator; gait phase recognizer; Generators; Off-topic
MCX97V5P	conferencePaper	2019	Manchola, Miguel D. Sánchez; Mayag, Luis J. Arciniegas; Munera, Marcela; García, Carlos A. Cifuentes	Impedance-based Backdrivability Recovery of a Lower-limb Exoskeleton for Knee Rehabilitation	2019 IEEE 4th Colombian Conference on Automatic Control (CCAC)			10.1109/CCAC.2019.8921278			2019	2024-03-02 11:44:56	2024-04-12 06:36:37		1-6																							Robots; Trajectory; Exoskeletons; Torque; Impedance; Admittance; admittance control; lower-limb exoskeleton; impedance control; backdrivability; learning mode; robot-assisted knee therapy; Off-topic
URDASZUU	conferencePaper	2023	Huang, Zhanfeng; Lin, Zhiping; Zhang, Haihong; Wang, Chuanchu; NG, Soon Huat; Yin Tang, Christina Ka; Ang, Kai Keng	Generative sEMG Deep Learning for Early Prediction of Locomotion with Small Training Datasets	IECON 2023- 49th Annual Conference of the IEEE Industrial Electronics Society			10.1109/IECON51785.2023.10312696			2023	2024-03-02 11:44:56	2024-04-11 13:42:22		1-6																							rehabilitation; Convolution; Training data; generative adversarial networks; Generative adversarial networks; Mean square error methods; Off-topic
I34HEERS	conferencePaper	2013	Popov, Dmitry; Gaponov, Igor; Ryu, Jee-Hwan	Bidirectional elbow exoskeleton based on twisted-string actuators	2013 IEEE/RSJ International Conference on Intelligent Robots and Systems			10.1109/IROS.2013.6697204			2013	2024-03-02 11:44:56	2024-03-02 11:44:56		5853-5858																							Elbow; Exoskeletons; Joints; Actuators; DC motors; Joint/Mechanism; New Actuators for Robotics; Pulleys; Tendon/Wire Mechanism
N6W8ZU9S	conferencePaper	2017	Gandolla, Marta; Costa, Andrea; Aquilante, Lorenzo; Gfoehler, Margit; Puchinger, Markus; Braghin, Francesco; Pedrocchi, Alessandra	BRIDGE — Behavioural reaching interfaces during daily antigravity activities through upper limb exoskeleton: Preliminary results	2017 International Conference on Rehabilitation Robotics (ICORR)			10.1109/ICORR.2017.8009381			2017	2024-03-02 11:44:56	2024-03-02 11:44:56		1007-1012																							Exoskeletons; Shoulder; Wheelchairs; Neuromuscular; Bridges; Diseases
3WDZBGP6	journalArticle	2023	Zhang, Qiang; Lambeth, Krysten; Sun, Ziyue; Dodson, Albert; Bao, Xuefeng; Sharma, Nitin	Evaluation of a Fused Sonomyography and Electromyography-Based Control on a Cable-Driven Ankle Exoskeleton	IEEE Transactions on Robotics			10.1109/TRO.2023.3236958			2023	2024-03-02 11:44:56	2024-04-11 13:28:27		2183-2202		3	39																				Robots; Force; Torque; Imaging; surface electromyography (sEMG); Ankle exoskeleton; assist-as-needed (AAN) control; Neuromuscular; neuromuscular model; sonomyography; ultrasound (US) imaging; Off-topic
CKWXTDC9	conferencePaper	2019	Ruiz-Olaya, Andres F.; Quinayas Burgos, Cesar A.; Londoño, Leonardo Torres	A Low-Cost Arm Robotic Platform based on Myoelectric Control for Rehabilitation Engineering	2019 IEEE 10th Annual Ubiquitous Computing, Electronics & Mobile Communication Conference (UEMCON)			10.1109/UEMCON47517.2019.8993080			2019	2024-03-02 11:44:56	2024-03-14 20:33:30		0929-0933																							machine learning; assistive technologies; movement intention detection; myoelectric control; rehabilitation engineering; Off-topic
TQNX7BN4	journalArticle	2024	Zhang, Yue-Peng; Cao, Guang-Zhong; Li, Ling-Long; Diao, Dong-Feng	Interactive Control of Lower Limb Exoskeleton Robots: A Review	IEEE Sensors Journal			10.1109/JSEN.2024.3352005			2024	2024-03-02 11:44:56	2024-04-11 13:34:54		5759-5784		5	24																				Robot kinematics; Robot sensing systems; Exoskeletons; Sensors; Human-robot interaction; Interactive control; Optical sensors; motion intention recognition; lower limb exoskeleton robot (LLER); motion environment recognition; Off-topic
6ZFA8SDF	conferencePaper	2016	Yap, Hong Kai.; Ang, Benjamin W. K.; Lim, Jeong Hoon.; Goh, James C. H.; Yeow, Chen-Hua	A fabric-regulated soft robotic glove with user intent detection using EMG and RFID for hand assistive application	2016 IEEE International Conference on Robotics and Automation (ICRA)			10.1109/ICRA.2016.7487535			2016	2024-03-02 11:44:56	2024-04-11 14:22:57		3537-3542																							Robots; Force; Actuators; Fabrics; Thumb; Off-topic; unclear
KBPM8IGC	journalArticle	2018	Wang, Duojin; Meng, Qingyun; Meng, Qiaoling; Li, Xinwei; Yu, Hongliu	Design and Development of a Portable Exoskeleton for Hand Rehabilitation	IEEE Transactions on Neural Systems and Rehabilitation Engineering			10.1109/TNSRE.2018.2878778			2018	2024-03-02 11:44:56	2024-03-14 20:48:15		2376-2386		12	26																				exoskeleton; Force; Exoskeletons; Actuators; Couplings; DC motors; hand rehabilitation; light-weight; Portable; Thumb; Off-topic
9WX6AWAX	conferencePaper	2012	Delis, A. López; Revilla, L. Mayeta; Rodriguez, D. Delisle; Olaya, A.F. Ruiz	On the Use of Surface EMG for Recognizing Forearm Movements: Towards the Control of an Upper Extremity Exoskeleton	2012 VI Andean Region International Conference			10.1109/Andescon.2012.49			2012	2024-03-02 11:44:56	2024-05-15 09:17:59		181-184																							Robots; Exoskeletons; Classification algorithms; Artificial Neural Networks; Algorithm design and analysis; EMG Processing; Linear Discriminant Analysis; Motion Recognition; Multilayer perceptrons; Off-topic
WT5B6U78	journalArticle	2020	Liang, Chiawei; Hsiao, Tesheng	Admittance Control of Powered Exoskeletons Based on Joint Torque Estimation	IEEE Access			10.1109/ACCESS.2020.2995372			2020	2024-03-02 11:44:56	2024-04-12 06:05:15		94404-94414			8																				Estimation; Exoskeletons; Torque; Brain modeling; Exoskeleton; Admittance; intention detection; admittance control; compliance control; disturbance observer; walking assistance; Off-topic
JH4L7RBA	conferencePaper	2018	Ren, Hao; Liu, Du-Xin; Li, Niannian; He, Yong; Yan, Zefeng; Wu, Xinyu	On-line Dynamic Gait Generation Model for Wearable Robot with User’s Motion Intention	2018 IEEE International Conference on Information and Automation (ICIA)			10.1109/ICInfA.2018.8812568			2018	2024-03-02 11:44:56	2024-04-18 07:14:01		347-352																							Trajectory; Exoskeletons; Heuristic algorithms; intention detection; lower-limb exoskeleton robot; on-line gait generation; Off-topic; unclear
NRGZ6SZB	journalArticle	2019	Xue, Tao; Wang, Ziwei; Zhang, Tao; Zhang, Meng	Adaptive Oscillator-Based Robust Control for Flexible Hip Assistive Exoskeleton	IEEE Robotics and Automation Letters			10.1109/LRA.2019.2926678			2019	2024-03-02 11:44:56	2024-04-12 06:25:16		3318-3323		4	4																				Exoskeletons; Torque; Actuators; Hip; Synchronization; Oscillators; walking assistance; adaptive oscillator; muscle activation effort; Robotic exoskeleton; torque control; Off-topic
ZFKTDPWS	conferencePaper	2019	Jana, Meghdeep; Barua, Bhaswati Gohain; Hazarika, Shyamanta M.	Design and Development of a Finger Exoskeleton for Motor Rehabilitation using Electromyography Signals	2019 23rd International Conference on Mechatronics Technology (ICMT)			10.1109/ICMECT.2019.8932126			2019	2024-03-02 11:44:56	2024-03-14 20:37:47		1-6																							exoskeleton; Trajectory; Exoskeletons; rehabilitation; Sensors; Actuators; Couplings; pattern recognition; electromyogram; assistance-as-required; medical robots; Off-topic
95PG96J6	journalArticle	2019	Crea, Simona; Manca, Silvia; Parri, Andrea; Zheng, Enhao; Mai, Jingeng; Lova, Raffaele Molino; Vitiello, Nicola; Wang, Qining	Controlling a Robotic Hip Exoskeleton With Noncontact Capacitive Sensors	IEEE/ASME Transactions on Mechatronics			10.1109/TMECH.2019.2929826			2019	2024-03-02 11:44:56	2024-04-12 06:53:03		2227-2235		5	24																				Robot sensing systems; Torque; wearable robotics; Hip; Real-time systems; Capacitive sensors; gait phase estimation; Capacitive sensing; hip exoskeleton; Off-topic
A32EXDGK	conferencePaper	2022	Hsiao, T.; Yu, K.; Jen, K.-K.; Luo, M.-F.; Juang, H.-S.; Syu, K.-C.	A Compliance Control Strategy for Stand-to-squat Locomotion with Lower-Limb Exoskeletons	2022 International Automatic Control Conference (CACS)			10.1109/CACS55319.2022.9969859			2022	2024-03-02 11:45:21	2024-03-12 23:37:04		1-6																							Exoskeletons; Torque; Task analysis; Energy consumption; intention detection; Torso; admittance control; lower-limb exoskeleton; Angular velocity; Energy efficiency; stand-to-squat locomotion; Off-topic
88L37C25	journalArticle	2024	Rho, Eojin; Lee, Hochang; Lee, Yechan; Lee, Kun-Do; Mun, Jungwook; Kim, Min; Kim, Daekyum; Park, Hyung-Soon; Jo, Sungho	Multiple Hand Posture Rehabilitation System Using Vision-Based Intention Detection and Soft-Robotic Glove	IEEE Transactions on Industrial Informatics			10.1109/TII.2023.3348826			2024	2024-03-02 11:45:21	2024-06-06 18:48:53		1-11																							Exoskeletons; Task analysis; deep learning; Computer vision; Grasping; Stroke (medical condition); hand rehabilitation; intention recognition; Informatics; multiple hand postures; soft wearable hand rehabilitation robot; Off-topic
D8ZW8STR	conferencePaper	2018	Lóopez-Larraz, Eduardo; Birbaumer, Niels; Ramos-Murguialday, Ander	A hybrid EEG-EMG BMI improves the detection of movement intention in cortical stroke patients with complete hand paralysis	2018 40th Annual International Conference of the IEEE Engineering in Medicine and Biology Society (EMBC)			10.1109/EMBC.2018.8512711			2018	2024-03-02 11:45:21	2024-04-17 16:15:13		2000-2003																							Electroencephalography; Microsoft Windows; Off-topic
UHIK8G7U	journalArticle	2023	Gao, Yifan; Zheng, Jianbin; Huang, Liping; Peng, Huihui; Yin, Linghan; Yin, Zeyu; Wang, Binfeng; Peng, Mingpeng; Li, Zefang; Zhang, Chengyu; Wang, Yu	A Novel BILSTM-CNN Method for Pattern Recognition in Real Time Under Triple Physical Loads in Lower Extremity Exoskeleton	IEEE Sensors Journal			10.1109/JSEN.2023.3255255			2023	2024-03-02 11:45:22	2024-03-12 22:43:54		15689-15701		14	23																				Exoskeletons; Sensors; Pattern recognition; Real-time systems; Mechanical sensors; Extremities; pattern recognition; Bidirectional long short-term memory-convolutional neural network (BILSTM-CNN); pattern transition; triple physical loads; Off-topic
2C5PYQSG	conferencePaper	2018	Zhao, Xiaoming; Chen, Weihai; Yan, Xing; Wang, Jianhua; Wu, Xingming	Real-Time Stairs Geometric Parameters Estimation for Lower Limb Rehabilitation Exoskeleton	2018 Chinese Control And Decision Conference (CCDC)			10.1109/CCDC.2018.8408001			2018	2024-03-02 11:45:22	2024-03-14 20:47:38		5018-5023																							Estimation; Exoskeletons; Sensors; Computational modeling; Three-dimensional displays; Real-time systems; Cameras; Obstacle Detection; Real-Time; Robot Vision Systems; Stair Detection; Off-topic
VMSULU4X	conferencePaper	2022	Zhang, Yong; Han, Pingang; Liu, Hao; Chen, Jiali	Human motion intention recognition method based on gasbag human-machine interactive force detection and multi-source information fusion	2022 International Conference on Service Robotics (ICoSR)			10.1109/ICoSR57188.2022.00044			2022	2024-03-02 11:45:22	2024-06-10 17:33:12		198-204																							Force; Exoskeletons; Exoskeleton robot; Real-time systems; Service robots; Reliability; Stability analysis; Character recognition; Human motion intention recognition; Human-machine cooperative; Interactive force detection; Multi-source information fusion; Off-topic
MQ8BF3UE	journalArticle	2022	Lotti, Nicola; Xiloyannis, Michele; Missiroli, Francesco; Bokranz, Casimir; Chiaradia, Domenico; Frisoli, Antonio; Riener, Robert; Masia, Lorenzo	Myoelectric or Force Control? A Comparative Study on a Soft Arm Exosuit	IEEE Transactions on Robotics			10.1109/TRO.2021.3137748			2022	2024-03-02 11:45:22	2024-06-10 16:05:59		1363-1379		3	38																				Elbow; Torque; Sensors; Calibration; wearable robots; Control and learning for soft robots; control architectures and programming; human–machine interfaces (HRIs); modeling; Evaluation; On-topic; Intention Cue; Timing Info; Method; Exo Relation
ZKUI6TWD	conferencePaper	2022	He, Bailin; Zhou, Xin; Huai, Yaping; Liu, Jiaqing; Li, Pengbo; Wang, Can; Wu, Xinyu	Admittance Control based Hemiplegic Exoskeleton Motion Control	2022 IEEE International Conference on Real-time Computing and Robotics (RCAR)			10.1109/RCAR54675.2022.9872219			2022	2024-03-02 11:45:22	2024-03-12 23:40:38		331-336																							Force; Exoskeletons; Biological system modeling; Thigh; Exoskeleton; Admittance control; Force measurement; Human computer interaction; Off-topic
ANAIPUA8	journalArticle	2022	Zhang, Yan; Wang, Ziqi; Ge, Qinggang; Wang, Zongyu; Zhou, Xiangjie; Han, Shaohang; Guo, Weidong; Zhang, Yuru; Wang, Dangxiao	Soft Exoskeleton Mimics Human Cough for Assisting the Expectoration Capability of SCI Patients	IEEE Transactions on Neural Systems and Rehabilitation Engineering			10.1109/TNSRE.2022.3162578			2022	2024-03-02 11:45:22	2024-03-12 23:00:59		936-946			30																				Robots; rehabilitation robotics; Exoskeletons; exoskeletons; Actuators; Injuries; Soft robotics; Licenses; Pulmonary diseases; Off-topic
33VNH7YL	conferencePaper	2015	Kim, Hongchul; Seo, Changhoon; Shin, Young June; Kim, Jung; Kang, Youn Sik	Locomotion control strategy of hydraulic lower extremity exoskeleton robot	2015 IEEE International Conference on Advanced Intelligent Mechatronics (AIM)			10.1109/AIM.2015.7222598			2015	2024-03-02 11:45:22	2024-04-11 14:30:05		577-582																							Robot sensing systems; Exoskeletons; Joints; Torque; Smoothing methods; Off-topic; unclear
4D5BQYDT	conferencePaper	2019	Shen, Yang; Sun, Jianwei; Ma, Ji; Rosen, Jacob	Admittance Control Scheme Comparison of EXO-UL8: A Dual-Arm Exoskeleton Robotic System	2019 IEEE 16th International Conference on Rehabilitation Robotics (ICORR)			10.1109/ICORR.2019.8779545			2019	2024-03-02 11:45:22	2024-04-12 06:29:21		611-617																							Exoskeletons; Torque; Sensors; upper-limb exoskeleton; Admittance; wearable robot; admittance control; Rehabilitation robotics; Kalman Filter; physical human-robot interaction (pHRI); Jacobian matrices; Kalman filters; Off-topic
QJ8QWANE	conferencePaper	2018	Ke, Ang; Huang, Jian; Chen, Luyao; He, Jiping	A Wearable Finger Exoskeleton Based on the Crank-Rocker Mechanism for Rehabilitation	2018 International Symposium on Micro-NanoMechatronics and Human Science (MHS)			10.1109/MHS.2018.8887036			2018	2024-03-02 11:45:22	2024-03-14 20:51:26		1-6																							Force; Trajectory; Exoskeletons; Actuators; Fingers; Off-topic
2BNHLG95	conferencePaper	2018	Ishikawa, Shotaro; Kadone, Hideki; Suzuki, Kenji	A Synergetic Voluntary Control for Exoskeleton based on Spinal Cord Mapping of Peripheral Bioelectric Activity	2018 IEEE/RSJ International Conference on Intelligent Robots and Systems (IROS)			10.1109/IROS.2018.8593695			2018	2024-03-02 11:45:22	2024-03-14 20:51:48		2274-2279																							Estimation; Robot kinematics; Exoskeletons; Spinal cord; Off-topic
MAMAYSYR	conferencePaper	2019	Voilqué, A.; Masood, J.; Fauroux, JC.; Sabourin, L.; Guezet, O.	Industrial Exoskeleton Technology: Classification, Structural Analysis, and Structural Complexity Indicator	2019 Wearable Robotics Association Conference (WearRAcon)			10.1109/WEARRACON.2019.8719395			2019	2024-03-02 11:45:22	2024-03-14 20:32:39		13-20																							Exoskeletons; Task analysis; Service robots; Asia; Automobiles; Europe; Off-topic
AXFUSKIJ	conferencePaper	2021	Chen, Xingying; Löhlein, Simone; Nassour, John; Ehrlich, Stefan K.; Berberich, Nicolas; Cheng, Gordon	Visually-guided Grip Selection for Soft-Hand Exoskeleton	2021 43rd Annual International Conference of the IEEE Engineering in Medicine & Biology Society (EMBC)			10.1109/EMBC46164.2021.9629982			2021	2024-03-02 11:45:22	2024-03-14 17:51:01		4713-4716																							Exoskeletons; Delays; Heuristic algorithms; Visualization; Tactile sensors; Tools; Off-topic
D9Z8NBCJ	journalArticle	2022	Tu, Yao; Zhu, Aibin; Song, Jiyuan; Zhang, Xiaodong; Cao, Guangzhong	Design and Experimental Evaluation of a Lower-Limb Exoskeleton for Assisting Workers With Motorized Tuning of Squat Heights	IEEE Transactions on Neural Systems and Rehabilitation Engineering			10.1109/TNSRE.2022.3143361			2022	2024-03-02 11:45:22	2024-04-11 08:12:09		184-193			30																				Exoskeletons; Switches; wearable robotics; Thigh; lower-limb exoskeletons; Belts; Industry 40; Tuning; workers assistance; Off-topic
R3ZK7KCG	conferencePaper	2017	Irastorza-Landa, Nerea; Sarasola-Sanz, Andrea; López-Larraz, Eduardo; Bibián, Carlos; Shiman, Farid; Birbaumer, Niels; Ramos-Murguialday, Ander	Design of continuous EMG classification approaches towards the control of a robotic exoskeleton in reaching movements	2017 International Conference on Rehabilitation Robotics (ICORR)			10.1109/ICORR.2017.8009234			2017	2024-03-02 11:45:22	2024-03-02 11:45:22		128-133																							Exoskeletons; Testing; Band-pass filters; Low pass filters
7R6USKMN	journalArticle	2023	Chen, Wenyuan; Li, Guangyong; Li, Ning; Wang, Wenxue; Yu, Peng; Wang, Ruiqian; Xue, Xiujuan; Zhao, Xingang; Liu, Lianqing	Restoring Voluntary Bimanual Activities of Patients With Chronic Hemiparesis Through a Foot-Controlled Hand/Forearm Exoskeleton	IEEE Transactions on Neural Systems and Rehabilitation Engineering			10.1109/TNSRE.2022.3233631			2023	2024-03-02 11:45:22	2024-03-12 22:48:41		769-778			31																				Robots; Exoskeletons; Tendons; Sensors; Foot; Stroke (medical condition); hand exoskeleton; Thumb; rehabilitation robot; forearm exoskeleton; Wearable foot-machine interface; Off-topic
ATDFJGFB	conferencePaper	2017	Ang, Benjamin W. K.; Yeow, Chen-Hua	Print-it-Yourself (PIY) glove: A fully 3D printed soft robotic hand rehabilitative and assistive exoskeleton for stroke patients	2017 IEEE/RSJ International Conference on Intelligent Robots and Systems (IROS)			10.1109/IROS.2017.8202295			2017	2024-03-02 11:45:22	2024-03-02 11:45:22		1219-1223																							Exoskeletons; Actuators; Three-dimensional displays; Thumb
TB99ZTI5	conferencePaper	2020	Johan, Nuñez; Axel, Soto; Edmar, Campos; Daryl, Campusano; Edward, Ramirez; Álvaro, Figueroa; Johrdan, Huamanchumo; Briggitte, Suyo; Leonardo, Milián-Ccopa	Preliminary design of an Intention-based sEMG-controlled 3 DOF upper limb exoskeleton for assisted therapy in activities of daily life in patients with hemiparesis	2020 8th IEEE RAS/EMBS International Conference for Biomedical Robotics and Biomechatronics (BioRob)			10.1109/BioRob49111.2020.9224397			2020	2024-03-02 11:45:22	2024-04-11 15:05:43		292-297																							Robots; Trajectory; Exoskeletons; Task analysis; Shoulder; Mathematical model; Off-topic
423VE8QW	conferencePaper	2021	Lang, Lin; Peng, Hui; Xiao, Junhao; Lu, Huimin; Zhou, Zongtan	Scale Force Control of a Robot Bearing Augmentation Exoskeleton	2021 6th IEEE International Conference on Advanced Robotics and Mechatronics (ICARM)			10.1109/ICARM52023.2021.9536125			2021	2024-03-02 11:45:22	2024-03-14 16:43:12		219-223																							Force; Exoskeletons; Safety; Conferences; Human-robot interaction; Mechatronics; Industries; Off-topic
96F4YK6F	conferencePaper	2017	Sullivan, Jennifer L.; Bhagat, Nikunj A.; Yozbatiran, Nuray; Paranjape, Ruta; Grossman, Robert G.; Contreras-Vidal, Jose L.; Francisco, Gerard E.; O'Malley, Marcia K.	Preliminary results from a stroke rehabilitation protocol utilizing a robotic BMI-exoskeleton system	2017 International Symposium on Wearable Robotics and Rehabilitation (WeRob)			10.1109/WEROB.2017.8383833			2017	2024-03-02 11:45:22	2024-03-02 11:45:22		1-1																							Robot kinematics; Protocols; Task analysis; Medical treatment; Calibration
T9E27T5F	journalArticle	2021	Tran, Phillip; Jeong, Seokhwan; Herrin, Kinsey R.; Desai, Jaydev P.	Review: Hand Exoskeleton Systems, Clinical Rehabilitation Practices, and Future Prospects	IEEE Transactions on Medical Robotics and Bionics			10.1109/TMRB.2021.3100625			2021	2024-03-02 11:45:22	2024-03-14 16:00:10		606-622		3	3																				Robots; rehabilitation robotics; Robot sensing systems; Exoskeletons; Task analysis; Stroke (medical condition); Extremities; Injuries; medical robotics; Off-topic
NG36YRFH	journalArticle	2021	Zhou, Yu Meng; Hohimer, Cameron; Proietti, Tommaso; O’Neill, Ciarán Tomás; Walsh, Conor J.	Kinematics-Based Control of an Inflatable Soft Wearable Robot for Assisting the Shoulder of Industrial Workers	IEEE Robotics and Automation Letters			10.1109/LRA.2021.3061365			2021	2024-03-02 11:45:22	2024-06-06 14:26:44		2155-2162		2	6																				Intention recognition; Robot sensing systems; Task analysis; wearable robotics; Shoulder; Wearable robots; Calibration; Injuries; soft robot applications; Evaluation; On-topic; Intention Cue; Timing Info; Method; Exo Relation
677IRHB3	conferencePaper	2019	Zhou, Zhihao; Liu, Xiuhua; Jiang, Yiran; Mai, Jingeng; Wang, Qining	Real-time onboard SVM-based human locomotion recognition for a bionic knee exoskeleton on different terrains	2019 Wearable Robotics Association Conference (WearRAcon)			10.1109/WEARRACON.2019.8719399			2019	2024-03-02 11:45:22	2024-04-12 06:21:34		34-39																							Exoskeletons; Sensors; Real-time systems; Microsoft Windows; Off-topic
4JMQAABQ	conferencePaper	2022	Inkol, Keaton A.; McPhee, John	Using Dynamic Simulations to Estimate the Feasible Stability Region of Feet-In-Place Balance Recovery for Lower-Limb Exoskeleton Users	2022 9th IEEE RAS/EMBS International Conference for Biomedical Robotics and Biomechatronics (BioRob)			10.1109/BioRob52689.2022.9925327			2022	2024-03-02 11:45:22	2024-03-12 23:31:38		1-6																							Exoskeletons; Predictive models; Actuators; Stability analysis; Limiting; Optimal control; Pareto optimization; Off-topic
SJ9PXMMD	conferencePaper	2019	Andrade, Rafhael M.; Sapienza, Stefano; Bonato, Paolo	Development of a “transparent operation mode” for a lower-limb exoskeleton designed for children with cerebral palsy	2019 IEEE 16th International Conference on Rehabilitation Robotics (ICORR)			10.1109/ICORR.2019.8779432			2019	2024-03-02 11:45:22	2024-03-14 20:43:56		512-517																							Force; Friction; Exoskeletons; Actuators; Off-topic
H6A2C7K2	conferencePaper	2017	Ryser, Franziska; Bützer, Tobias; Held, Jeremia P.; Lambercy, Olivier; Gassert, Roger	Fully embedded myoelectric control for a wearable robotic hand orthosis	2017 International Conference on Rehabilitation Robotics (ICORR)			10.1109/ICORR.2017.8009316			2017	2024-03-02 11:45:22	2024-03-02 11:45:22		615-621																							Robots; Computers; Medical treatment; Bluetooth
AUPBT5T9	conferencePaper	2018	Kumar, Akshay; Pirogova, Elena; Fang, John Q.	Classification of Error-Related Potentials using Linear Discriminant Analysis	2018 IEEE-EMBS Conference on Biomedical Engineering and Sciences (IECBES)			10.1109/IECBES.2018.8626709			2018	2024-03-02 11:45:22	2024-03-14 20:51:20		18-21																							Brain modeling; Electroencephalography; Data models; Biomedical engineering; Task analysis; Linear discriminant analysis; Solid modeling; error-related potential; event-related potential; generalized model; linear discriminant analysis; Off-topic
3W4V8PM9	conferencePaper	2019	Farinha, Diogo; Dias, João; Neves, Pedro; Pereira, Kátia; Ferreira, Carlos; Pires, Gabriel	Assistive Robotic Hand Orthosis (ARHO) controlled with EMG: evaluation of a preliminary prototype	2019 IEEE 6th Portuguese Meeting on Bioengineering (ENBENG)			10.1109/ENBENG.2019.8692562			2019	2024-03-02 11:45:22	2024-03-14 20:38:35		1-4																							Exoskeletons; Sensors; Three-dimensional displays; Thumb; Solid modeling; Prototypes; Off-topic
DYRBD4L2	journalArticle	2020	Gambon, Taylor M.; Schmiedeler, James P.; Wensing, Patrick M.	Effects of User Intent Changes on Onboard Sensor Measurements During Exoskeleton-Assisted Walking	IEEE Access			10.1109/ACCESS.2020.3044255			2020	2024-03-02 11:45:22	2024-04-11 15:08:25		224071-224082			8																				rehabilitation robotics; Trajectory; Exoskeletons; Biomechanics; Sensors; prosthetics; exoskeletons; Current measurement; Sensor phenomena and characterization; Off-topic
29XLLCIG	conferencePaper	2019	Eguren, David; Cestari, Manuel; Luu, Trieu Phat; Kilicarslan, Atilla; Steele, Alexander; Contreras-Vidal, Jose L.	Design of a customizable, modular pediatric exoskeleton for rehabilitation and mobility	2019 IEEE International Conference on Systems, Man and Cybernetics (SMC)			10.1109/SMC.2019.8914629			2019	2024-03-02 11:45:22	2024-03-14 20:38:45		2411-2416																							Robot sensing systems; Exoskeletons; Torque; Sociology; Pediatrics; Statistics; Off-topic
TWHAKMBS	conferencePaper	2020	Li, Mengyao; Duan, Shengcai; Dong, Yao; Wang, Can; Feng, Wei; Wu, Xinyu	A Hierarchical Fusion Strategy Based on EEG and sEMG for Human-Exoskeleton System	2020 IEEE International Conference on Real-time Computing and Robotics (RCAR)			10.1109/RCAR49640.2020.9303041			2020	2024-03-02 11:45:22	2024-03-14 20:23:54		458-463																							Exoskeletons; Electroencephalography; Switches; Task analysis; Eigenvalues and eigenfunctions; Off-topic
FMF4MH58	journalArticle	2020	Krausz, Nili E.; Lamotte, Denys; Batzianoulis, Iason; Hargrove, Levi J.; Micera, Silvestro; Billard, Aude	Intent Prediction Based on Biomechanical Coordination of EMG and Vision-Filtered Gaze for End-Point Control of an Arm Prosthesis	IEEE Transactions on Neural Systems and Rehabilitation Engineering			10.1109/TNSRE.2020.2992885			2020	2024-03-02 11:45:22	2024-04-12 06:05:22		1471-1480		6	28																				Robot sensing systems; Task analysis; Prosthetics; computer vision; end-point control; gaze tracking; Gaze tracking; Head; Kalman Filter; sensory fusion; upper limb prosthesis; Off-topic
V8U7I96A	journalArticle	2020	Deng, Mingdi; Li, Zhijun; Kang, Yu; Chen, C. L. Philip; Chu, Xiaoli	A Learning-Based Hierarchical Control Scheme for an Exoskeleton Robot in Human–Robot Cooperative Manipulation	IEEE Transactions on Cybernetics			10.1109/TCYB.2018.2864784			2020	2024-03-02 11:45:22	2024-04-11 15:09:17		112-125		1	50																				Robots; Force; Exoskeletons; Task analysis; Hidden Markov models; Admittance; exoskeleton robot; Nonlinear systems; Asymmetric barrier Lyapunov function (ABLF); Gaussian mixture; human–robot cooperative manipulation; impedance-based task; learning human skills from demonstration; Off-topic
9HVA75L2	conferencePaper	2019	Haque, Md Rejwanul; Imtiaz, Masudul H; Chou, Cosmo; Sazonov, Edward; Shen, Xiangrong	Design and Preliminary Testing of an Instrumented Exoskeleton for Walking Gait Measurement	2019 SoutheastCon			10.1109/SoutheastCon42311.2019.9020642			2019	2024-03-02 11:45:22	2024-03-14 20:38:21		1-6																							exoskeleton; Robot sensing systems; Exoskeletons; Batteries; Buffer storage; gait measurement; Instruments; prosthesis orthosis; wearable sensors; Off-topic
ZULR4LUL	conferencePaper	2023	Darmanian, Michael A.; Chua, Ming Xuan; Wu, Liao	A Completely Portable and Concealable, Lightweight Assistive Exosuit for Upper Limbs*	2023 45th Annual International Conference of the IEEE Engineering in Medicine & Biology Society (EMBC)			10.1109/EMBC40787.2023.10340106			2023	2024-03-02 11:45:22	2024-04-09 10:04:25		1-4																							Robot sensing systems; Exoskeletons; Torque; Performance evaluation; Clothing; Market research; Biology; Off-topic
5PGTGJKX	journalArticle	2017	Rifaï, Hala; Mohammed, Samer; Djouani, Karim; Amirat, Yacine	Toward Lower Limbs Functional Rehabilitation Through a Knee-Joint Exoskeleton	IEEE Transactions on Control Systems Technology			10.1109/TCST.2016.2565385			2017	2024-03-02 11:45:22	2024-03-02 11:45:22		712-719		2	25																				rehabilitation robotics; Trajectory; Exoskeletons; Torque; Stability analysis; Assistance-as-needed; Asymptotic stability; bounded control; knee-joint exoskeleton; nested saturation
9UUYEQHK	journalArticle	2019	Chen, Chao-Feng; Du, Zhi-Jiang; He, Long; Shi, Yong-Jun; Wang, Jia-Qi; Xu, Guo-Qiang; Zhang, Yu; Wu, Dong-Mei; Dong, Wei	Development and Hybrid Control of an Electrically Actuated Lower Limb Exoskeleton for Motion Assistance	IEEE Access			10.1109/ACCESS.2019.2953302			2019	2024-03-02 11:45:22	2024-03-14 20:39:44		169107-169122			7																				Lower limb exoskeleton; Estimation; Trajectory; Exoskeletons; Hip; DC motors; human motion intention; hybrid dual-mode control; power-assisted effect; system design; tracking performance; Off-topic
PUZYALP4	conferencePaper	2023	Brahmi, Brahim; Ahmed, Tanvir; Bououden, Soraya; Saad, Maarouf; Rahman, Mohammad H	Compliance Flatness Based Control of a Collaborative Upper-Limb Exoskeleton Robot	2023 IEEE 14th International Conference on Power Electronics and Drive Systems (PEDS)			10.1109/PEDS57185.2023.10246521			2023	2024-03-02 11:45:22	2024-06-11 09:26:30		1-6																							Force; Exoskeletons; Torque; Tracking; Collaboration; Stability analysis; Robustness; exoskeleton robots; Compliant control; Flatness control; force controller.; Off-topic
4WYFLESM	journalArticle	2015	Wang, Shiqian; Wang, Letian; Meijneke, Cory; van Asseldonk, Edwin; Hoellinger, Thomas; Cheron, Guy; Ivanenko, Yuri; La Scaleia, Valentina; Sylos-Labini, Francesca; Molinari, Marco; Tamburella, Federica; Pisotta, Iolanda; Thorsteinsson, Freygardur; Ilzkovitz, Michel; Gancet, Jeremi; Nevatia, Yashodhan; Hauffe, Ralf; Zanow, Frank; van der Kooij, Herman	Design and Control of the MINDWALKER Exoskeleton	IEEE Transactions on Neural Systems and Rehabilitation Engineering			10.1109/TNSRE.2014.2365697			2015	2024-03-02 11:45:22	2024-04-11 14:27:48		277-286		2	23																				exoskeleton; Exoskeletons; Joints; Torque; Actuators; Springs; Hip; gait assistance; Balance control; extrapolated center of mass (XCoM); MINDWALKER; series elastic actuation (SEA); Off-topic; unclear
GHAEM7HW	conferencePaper	2019	Bützer, Tobias; Dittli, Jan; Lieber, Jan; van Hedel, Hubertus J.A.; Meyer-Heim, Andreas; Lambercy, Olivier; Gassert, Roger	PEXO - A Pediatric Whole Hand Exoskeleton for Grasping Assistance in Task-Oriented Training	2019 IEEE 16th International Conference on Rehabilitation Robotics (ICORR)			10.1109/ICORR.2019.8779489			2019	2024-03-02 11:45:22	2024-03-14 20:39:50		108-114																							Force; Exoskeletons; Springs; Medical treatment; Thumb; Pediatrics; Off-topic
W3JHIYRN	conferencePaper	2018	Xue, Tao; Wang, Ziwei; Zhang, Tao; Zhang, Meng; Li, Zhiyuan	The Control System for Flexible Hip Assistive Exoskeleton	2018 IEEE International Conference on Robotics and Biomimetics (ROBIO)			10.1109/ROBIO.2018.8665203			2018	2024-03-02 11:45:22	2024-03-02 11:45:22		697-702																							Torque control; Friction; Exoskeletons; Torque; Hip; Oscillators
G8DRFBGZ	journalArticle	2023	Woo, Jong-Ha; Sahithi, K. Krishna; Kim, Seong-Taek; Choi, Geun-Ryeong; Kim, Beom-Su; Shin, Jong-Gyu; Kim, Sang-Ho	Machine Learning Based Recognition of Elements in Lower-Limb Movement Sequence for Proactive Control of Exoskeletons to Assist Lifting	IEEE Access			10.1109/ACCESS.2023.3332116			2023	2024-03-02 11:45:22	2024-10-02 14:32:29		127107-127118			11																				exoskeleton; human–robot interaction; Robot sensing systems; Exoskeletons; Machine learning; Sensors; Computer vision; Extremities; Industrial robots; motion segmentation; Motion segmentation; proactive control; On-topic; Intention Cue; Method
HLH3ZV5T	conferencePaper	2023	An, Tianjiao; Zhu, Xinye; Ma, Bing; Liang, Jingkai; Gao, Yuhang; Dong, Bo	Decentralized Adaptive Impedance Control of Reconfigurable Robot Manipulators for Human Robot Collaboration	2023 38th Youth Academic Annual Conference of Chinese Association of Automation (YAC)			10.1109/YAC59482.2023.10401525			2023	2024-03-02 11:45:23	2024-03-12 22:52:23		1334-1339																							Force; Adaptation models; Tracking; Uncertainty; Adaptive Impedance Control; Analytical models; Human Motion Intention Estimation; Human Robot Collaboration; Manipulator dynamics; Reconfigurable Robot Manipulator; Off-topic
DEXUI3FM	journalArticle	2021	Lee, Minhyung; Kim, Jeonghun; Hyung, Seungyong; Lee, Jusuk; Seo, Keehong; Park, Young Jin; Cho, Joonkee; Choi, Byung-kwon; Shim, Youngbo; Choi, Hyundo	A Compact Ankle Exoskeleton With a Multiaxis Parallel Linkage Mechanism	IEEE/ASME Transactions on Mechatronics			10.1109/TMECH.2020.3008372			2021	2024-03-02 11:45:23	2024-03-14 16:41:57		191-202		1	26																				exoskeleton; Linear programming; robotics; Ankle assist device; Job shop scheduling; Layout; mechatronics; Minimization; Schedules; Time factors; Off-topic
WBIDCYAE	conferencePaper	2019	Duan, Shengcai; Wang, Can; Li, Mengyao; Long, Xingguo; Wu, Xinyu; Feng, Wei	Haptic and Visual Enhance-based Motor Imagery BCI for Rehabilitation Lower-Limb Exoskeleton	2019 IEEE International Conference on Robotics and Biomimetics (ROBIO)			10.1109/ROBIO49542.2019.8961721			2019	2024-03-02 11:45:23	2024-03-14 20:38:54		2025-2030																							rehabilitation; motor imagery; lower-limb exoskeleton; haptic; visual; Off-topic
TDPJ57B3	conferencePaper	2023	Saoud, Lyes Saad; Hussain, Irfan	TempoNet: Empowering Long-Term Knee Joint Angle Prediction with Dynamic Temporal Attention in Exoskeleton Control	2023 IEEE-RAS 22nd International Conference on Humanoid Robots (Humanoids)			10.1109/Humanoids57100.2023.10375196			2023	2024-03-02 11:45:23	2024-04-11 13:38:13		1-8																							Exoskeletons; Biological system modeling; Deep learning; Predictive models; Humanoid robots; Exoskeleton control; Transformers; Deep learning model; Gait prediction; Knee joint angle prediction; Off-topic
QR4ES5LQ	conferencePaper	2023	Liang, Renghao; Zhang, Qifeng; Yang, Wenlin; Wang, Yuqi; Yin, Yudong; He, Bo	Design and Characterization of a High-performance Wearable Robot Using Symmetric Conjugate Surface Joints	2023 IEEE 3rd International Conference on Information Technology, Big Data and Artificial Intelligence (ICIBA)			10.1109/ICIBA56860.2023.10165358			2023	2024-03-02 11:45:23	2024-04-09 09:47:24		1679-1683			3																				Biomimetics; Force; Robot sensing systems; Exoskeletons; Grasping; Wearable robots; wearable robot; conjugate surface joint; finger exoskeleton; Interference; motion generating mechanism; Off-topic
RJSG3EMB	conferencePaper	2020	Lotti, Nicola; Xiloyannis, Michele; Missiroli, Francesco; Chiaradia, Domenico; Frisoli, Antonio; Sanguineti, Vittorio; Masia, Lorenzo	Intention-detection strategies for upper limb exosuits: model-based myoelectric vs dynamic-based control	2020 8th IEEE RAS/EMBS International Conference for Biomedical Robotics and Biomechatronics (BioRob)			10.1109/BioRob49111.2020.9224284			2020	2024-03-02 11:45:23	2024-05-30 09:39:53		410-415																							Robots; Elbow; Torque; Task analysis; Soft robotics; Gravity; Human-machine interfaces; Wearable technologies; Off-topic
HK67MVYN	conferencePaper	2015	Gao, Yongzhuo; Su, Yanyu; Dong, Wei; Du, Zhijiang; Wu, Yan	Intention detection in upper limb kinematics rehabilitation using a GP-based control strategy	2015 IEEE/RSJ International Conference on Intelligent Robots and Systems (IROS)			10.1109/IROS.2015.7354085			2015	2024-03-02 11:45:23	2024-10-02 08:06:13		5032-5038																							Robot sensing systems; Sensors; Mirrors; Virtual environments; Skeleton; Evaluation; On-topic; Method; Exo Relation
ELTGS5NZ	conferencePaper	2017	Su, Yanyu; Wu, Yan; Gao, Yongzhuo; Dong, Wei; Sun, Yixuan; Du, Zhijiang	A upper limb rehabilitation system with motion intention detection	2017 2nd International Conference on Advanced Robotics and Mechatronics (ICARM)			10.1109/ICARM.2017.8273215			2017	2024-03-02 11:45:23	2024-03-02 11:45:23		510-516																							Robot sensing systems; Virtual environments; Gaussian processes; Skeleton
9WU4AZQA	conferencePaper	2022	Fong, Justin; Bernacki, Karoline; Pham, David; Shah, Rushil; Tan, Ying; Oetomo, Denny	Exploring the Utility of Crutch Force Sensors to Predict User Intent in Assistive Lower Limb Exoskeletons	2022 International Conference on Rehabilitation Robotics (ICORR)			10.1109/ICORR55369.2022.9896511			2022	2024-03-02 11:45:23	2024-04-11 13:50:01		1-6																							Prediction algorithms; Robot sensing systems; Exoskeletons; Assistive robots; Fluids; Costs; Off-topic
EV47NA8M	conferencePaper	2019	Jebri, Ayoub; Madani, Tarek; Djouani, Karim	Neural Adaptive Integral-Sliding-Mode Controller with a SSVEP-based BCI for Exoskeletons	2019 19th International Conference on Advanced Robotics (ICAR)			10.1109/ICAR46387.2019.8981615			2019	2024-03-02 11:45:23	2024-03-14 20:37:38		87-92																							Trajectory; Exoskeletons; Electroencephalography; Artificial neural networks; Biological neural networks; Light emitting diodes; Symmetric matrices; Off-topic
IMUV42AE	journalArticle	2021	Eguren, David; Contreras-Vidal, Jose Luis	Navigating the FDA Medical Device Regulatory Pathways for Pediatric Lower Limb Exoskeleton Devices	IEEE Systems Journal			10.1109/JSYST.2020.3025111			2021	2024-03-02 11:45:23	2024-03-14 17:49:07		2361-2368		2	15																				rehabilitation robotics; Assistive technology; Sociology; Medical treatment; Injuries; medical robotics; brain computer interfaces; pediatrics; Pediatrics; Statistics; Off-topic
Z943ULV5	conferencePaper	2013	Huang, Tzu-Hao; Cheng, Ching-An; Huang, Han-Pang	Self-learning assistive exoskeleton with sliding mode admittance control	2013 IEEE/RSJ International Conference on Intelligent Robots and Systems			10.1109/IROS.2013.6696427			2013	2024-03-02 11:45:23	2024-04-11 14:33:32		698-703																							Estimation; Exoskeletons; Torque; Adaptation models; Admittance; Off-topic; unclear
6GTJFEG2	conferencePaper	2013	Popov, Dmitry; Gaponov, Igor; Ryu, Jee-Hwan	A preliminary study on a twisted strings-based elbow exoskeleton	2013 World Haptics Conference (WHC)			10.1109/WHC.2013.6548455			2013	2024-03-02 11:45:23	2024-03-02 11:45:23		479-484																							Force; Elbow; Exoskeletons; Torque; Mathematical model; Pulleys; H.5.2 [Information Interfaces and Presentation]: User Interfaces-Haptic I/O; I.2.9 [Artificial Intelligence]: Robotics-Kinematics and dynamics; Particle separators
AVIR5FZL	conferencePaper	2019	Kang, Inseung; Kunapuli, Pratik; Hsu, Hsiang; Young, Aaron J.	Electromyography (EMG) Signal Contributions in Speed and Slope Estimation Using Robotic Exoskeletons	2019 IEEE 16th International Conference on Rehabilitation Robotics (ICORR)			10.1109/ICORR.2019.8779433			2019	2024-03-02 11:45:23	2024-03-14 20:37:20		548-553																							Exoskeletons; Torque; Electromyography (EMG); Machine learning; Exoskeleton; Hip; Machine Learning; Mechanical sensors; Powered Orthosis; Slope and Speed Estimation; Off-topic
6YB59ETC	conferencePaper	2022	Ren, Jiale; Wang, Aihui; Ma, Zhengxiang; Duan, Huichao; Li, Hengyi; Xin, Xiufen; Song, Lulu	Gait Prediction for Rehabilitation Robots Based on Deep Learning	2022 International Conference on Advanced Mechatronic Systems (ICAMechS)			10.1109/ICAMechS57222.2022.10003463			2022	2024-03-02 11:45:23	2024-04-11 13:46:24		86-90																							Robot kinematics; Trajectory; Exoskeletons; Motion capture; Predictive models; Mechatronics; attention mechanism; convolutional neural network; gait trajectory prediction model; long short-term memory network; lower limb rehabilitation exoskeleton robot; Off-topic
PYYSU2P6	conferencePaper	2022	Pourmand, Mohammad Moein; Tamimi, Hadi; Sarfarazi, Seyyed Mahdi; Kardan, Iman; Akbarzadeh, Alireza	Neural Network Extraction of the Crutch–Leg Synergy to Estimate the Intended Motion for Paraplegic users of Rehabilitation Exoskeletons	2022 10th RSI International Conference on Robotics and Mechatronics (ICRoM)			10.1109/ICRoM57054.2022.10025061			2022	2024-03-02 11:45:23	2024-04-11 13:46:34		421-426																							Exoskeletons; Neural networks; Computer vision; Inertial navigation; Measurement units; Footwear; Combined markerless and marker-based motion capture; Intended motion estimation; Paraplegic rehabilitation exoskeleton robot; Off-topic
2R25RA6V	conferencePaper	2018	Al-Shuka, Hayder F. N.; Song, Rui; Ding, Chao	On high-level control of power-augmentation lower extremity exoskeletons: Human walking intention	2018 Tenth International Conference on Advanced Computational Intelligence (ICACI)			10.1109/ICACI.2018.8377601			2018	2024-03-02 11:45:23	2024-04-18 07:21:09		169-174																							Estimation; Exoskeletons; Sensors; human-robot interaction; Control systems; High-level control; human intention; Off-topic; unclear
DJ9T3L2L	conferencePaper	2023	Franceschi, Paolo; Bertini, Fabio; Braghin, Francesco; Roveda, Loris; Pedrocchi, Nicola; Beschi, Manuel	Learning Human Motion Intention for pHRI Assistive Control	2023 IEEE/RSJ International Conference on Intelligent Robots and Systems (IROS)			10.1109/IROS55552.2023.10342014			2023	2024-03-02 11:45:23	2024-06-11 13:57:29		7870-7877																							Trajectory; transfer learning; Adaptation models; Transfer learning; LSTM; Computational modeling; Predictive models; physical human-robot interaction; differential game theory; human intention prediction; Recurrent neural networks; Off-topic
ECIUUBMF	journalArticle	2020	Gordleeva, Susanna Yu.; Lobov, Sergey A.; Grigorev, Nikita A.; Savosenkov, Andrey O.; Shamshin, Maxim O.; Lukoyanov, Maxim V.; Khoruzhko, Maxim A.; Kazantsev, Victor B.	Real-Time EEG–EMG Human–Machine Interface-Based Control System for a Lower-Limb Exoskeleton	IEEE Access			10.1109/ACCESS.2020.2991812			2020	2024-03-02 11:45:23	2024-04-11 15:07:54		84070-84081			8																				human–robot interaction; Exoskeletons; electroencephalography; Electroencephalography; exoskeletons; Control systems; Real-time systems; Brain–computer interfaces; Off-topic
AU6SES6R	journalArticle	2022	Paredes-Acuña, Natalia; Berberich, Nicolas; Dean-León, Emmanuel; Cheng, Gordon	Tactile-Based Assistive Method to Support Physical Therapy Routines in a Lightweight Upper-Limb Exoskeleton	IEEE Transactions on Medical Robotics and Bionics			10.1109/TMRB.2022.3188429			2022	2024-03-02 11:45:23	2024-03-12 23:07:20		541-549		3	4																				Robots; Force; Robot sensing systems; Elbow; Exoskeletons; Skin; Medical treatment; Assistive robots; Human-robot interaction; Off-topic
CG32FPPM	conferencePaper	2021	Paredes-Acuña, Natalia; Berberich, Nicolas; Dean-León, Emmanuel; Cheng, Gordon	Using Robot Skin to Support Physical Therapy Routines with a Lightweight Upper-Limb Exoskeleton	2021 20th International Conference on Advanced Robotics (ICAR)			10.1109/ICAR53236.2021.9659361			2021	2024-03-02 11:45:23	2024-03-14 16:02:33		563-568																							Exoskeletons; Skin; Medical treatment; Force measurement; Electrical resistance measurement; Off-topic
8I7NLSCL	conferencePaper	2017	Yong, Xu; Wang, Chao; Wang, Can; Feng, Wei; Wu, Xinyu; Wang, Yao	Development of a low-power wearable powered waist exoskeleton with mechanical clutch	2017 IEEE International Conference on Information and Automation (ICIA)			10.1109/ICInfA.2017.8078902			2017	2024-03-02 11:45:23	2024-03-02 11:45:23		177-182																							Exoskeletons; Thigh; Hip; Batteries; DC motors; Estimation of human movement intention; Loading; Low power; Mechanical clutch; Multi-sensor fusion; Powered waist exoskeleton
7V38RFGQ	journalArticle	2021	Caulcrick, Christopher; Huo, Weiguang; Franco, Enrico; Mohammed, Samer; Hoult, Will; Vaidyanathan, Ravi	Model Predictive Control for Human-Centred Lower Limb Robotic Assistance	IEEE Transactions on Medical Robotics and Bionics			10.1109/TMRB.2021.3105141			2021	2024-03-02 11:45:23	2024-04-11 14:14:17		980-991		4	3																				exoskeleton; Exoskeletons; Torque; human-robot interaction; Human-robot interaction; assist-as-needed; fuzzy logic; Fuzzy logic; Model predictive control; Predictive control; Stroke (medical condition); Off-topic
GFSYYI5V	conferencePaper	2022	Marinou, Giorgos; Sloot, Lizeth; Mombaur, Katja	Towards efficient lower-limb exoskeleton evaluation: defining biomechanical metrics to quantify assisted gait familiarization	2022 9th IEEE RAS/EMBS International Conference for Biomedical Robotics and Biomechatronics (BioRob)			10.1109/BioRob52689.2022.9925360			2022	2024-03-02 11:45:23	2024-03-12 23:08:15		1-8																							Exoskeletons; Biomechanics; Measurement; Market research; Software; Off-topic
WS6C2B3Q	journalArticle	2013	Novak, Domen; Omlin, Ximena; Leins-Hess, Rebecca; Riener, Robert	Predicting Targets of Human Reaching Motions Using Different Sensing Technologies	IEEE Transactions on Biomedical Engineering			10.1109/TBME.2013.2262455			2013	2024-03-02 11:45:23	2024-04-08 12:13:52		2645-2654		9	60																				Electroencephalography; machine learning; Sensors; physiology; Tracking; sensor fusion; intention detection; Electrooculography; Human–computer interaction; Off-topic; unclear
IP74AJS7	conferencePaper	2020	Chen, Wenyuan; Yu, Peng; Li, Guangyong; Wang, Wenxue; Yao, Chen; Liu, Lianqing	Multi-modal Intent Recognition Method for the Soft Hand Rehabilitation Exoskeleton	2020 39th Chinese Control Conference (CCC)			10.23919/CCC50068.2020.9189174			2020	2024-03-02 11:45:23	2024-04-11 15:10:01		3789-3794																							Exoskeletons; Tendons; Thumb; anatomy Conference; bionics; muti-modal intention recognition method; soft hand exoskeleton; Speech recognition; Off-topic
5WCVDB7G	conferencePaper	2016	Huo, Weiguang; Mohammed, Samer; Amirat, Yacine; Kong, Kyoungchul	Active Impedance Control of a lower limb exoskeleton to assist sit-to-stand movement	2016 IEEE International Conference on Robotics and Automation (ICRA)			10.1109/ICRA.2016.7487534			2016	2024-03-02 11:45:23	2024-04-11 14:27:02		3530-3536																							Exoskeletons; Torque; Impedance; Sensors; Thigh; Hip; Observers; Off-topic; unclear
CNASKENZ	conferencePaper	2019	Qiu, Shiyin; Guo, Wei; Wang, Pengfei; Chen, Fei; Zha, Fusheng; Wang, Xin; Deng, Jing	A Unified Active Assistance Control Framework of Hip Exoskeleton for Walking and Balance Assistance	2019 IEEE/RSJ International Conference on Intelligent Robots and Systems (IROS)			10.1109/IROS40897.2019.8968055			2019	2024-03-02 11:45:23	2024-04-12 06:31:11		8185-8192																							Force; Exoskeletons; Torque; Stability analysis; Analytical models; Off-topic
ELL4S62E	journalArticle	2022	Furukawa, Jun-ichiro; Okajima, Shotaro; An, Qi; Nakamura, Yuichi; Morimoto, Jun	Selective Assist Strategy by Using Lightweight Carbon Frame Exoskeleton Robot	IEEE Robotics and Automation Letters			10.1109/LRA.2022.3148799			2022	2024-03-02 11:45:23	2024-03-12 23:52:46		3890-3897		2	7																				Robots; Robot sensing systems; Exoskeletons; Torque; Prosthetics and exoskeletons; optimization and optimal control; Carbon; intention recognition; Pneumatic systems; Off-topic
FH4GGA3V	conferencePaper	2022	Alaoui, Omar Mounir; Expert, Fabien; Morel, Guillaume; Jarrassé, Nathanaël	Using Arm Swing Movements to Maintain the Walking State in a Self-Balanced Lower-Limb Exoskeleton	2022 International Conference on Robotics and Automation (ICRA)			10.1109/ICRA46639.2022.9811824			2022	2024-03-02 11:45:23	2024-03-13 00:09:42		6444-6450																							Exoskeletons; Switches; Arms; Pathology; Off-topic
FRIF8VIF	conferencePaper	2016	Resquín, F.; Ibañez, J.; Gonzalez-Vargas, J.; Brunetti, F.; Dimbwadyo, I.; Alves, S.; Carrasco, L.; Torres, L.; Pons, José Luis	Combining a hybrid robotic system with a bain-machine interface for the rehabilitation of reaching movements: A case study with a stroke patient	2016 38th Annual International Conference of the IEEE Engineering in Medicine and Biology Society (EMBC)			10.1109/EMBC.2016.7592188			2016	2024-03-02 11:45:23	2024-03-02 11:45:23		6381-6384																							Robots; Exoskeletons; Shoulder; Visualization; Iron
WULD5WI6	journalArticle	2021	Yu, Xinbo; He, Wei; Li, Yanan; Xue, Chengqian; Li, Jianqiang; Zou, Jianxiao; Yang, Chenguang	Bayesian Estimation of Human Impedance and Motion Intention for Human–Robot Collaboration	IEEE Transactions on Cybernetics			10.1109/TCYB.2019.2940276			2021	2024-03-02 11:45:23	2024-04-11 11:43:13		1822-1834		4	51																				Robots; Estimation; Force; neural networks (NNs); Adaptive impedance control; Impedance; Task analysis; Bayes methods; human motion intention estimation; Bayesian estimation; human impedance; Off-topic
S3H3TN7X	journalArticle	2022	Li, Zhijun; Zhang, Tao; Huang, Pengbo; Li, Guoxin	Human-in-the-Loop Cooperative Control of a Walking Exoskeleton for Following Time-Variable Human Intention	IEEE Transactions on Cybernetics			10.1109/TCYB.2022.3211925			2022	2024-03-02 11:45:23	2024-04-11 08:27:20		1-13																							Robots; Trajectory; Exoskeletons; Impedance; Hip; walking exoskeleton; Barrier Lyapunov function; cooperative control; Human in the loop; Off-topic
RDFKVMLC	conferencePaper	2020	Dong, Runlin; Zhang, Xiaodong; Li, Hanzhe; Shi, Xiaojun	A Virtual Induction Approach for EEG Signal of Patient Movement Intention with Lower Limb Motion Assisted Robot	2020 10th Institute of Electrical and Electronics Engineers International Conference on Cyber Technology in Automation, Control, and Intelligent Systems (CYBER)			10.1109/CYBER50695.2020.9279128			2020	2024-03-02 11:45:23	2024-04-11 15:08:41		354-359																							Robots; Exoskeletons; Brain modeling; Electroencephalography; Data models; Solid modeling; Virtual reality; Off-topic
2FUDQBEW	conferencePaper	2011	Huo, Weiguang; Huang, Jian; Wang, Yongji; Wu, Jun; Cheng, Lei	Control of upper-limb power-assist exoskeleton based on motion intention recognition	2011 IEEE International Conference on Robotics and Automation			10.1109/ICRA.2011.5980483			2011	2024-03-02 11:45:23	2024-10-02 08:16:26		2243-2248																							Humans; Force; Robot sensing systems; Exoskeletons; Joints; Sensors; Jacobian matrices; Evaluation; On-topic; Method; Exo Relation
DSJQ4S6Z	conferencePaper	2013	Cheng, Ching-An; Huang, Tzu-Hao; Huang, Han-Pang	Bayesian human intention estimator for exoskeleton system	2013 IEEE/ASME International Conference on Advanced Intelligent Mechatronics			10.1109/AIM.2013.6584135			2013	2024-03-02 11:45:23	2024-05-15 14:02:25		465-470																							Exoskeletons; Torque; Biological system modeling; Gaussian processes; Bayes methods; Graphical models; Off-topic
PQ875MYZ	journalArticle	2021	Staman, Kyrian; Veale, Allan J.; van der Kooij, Herman	Design, Control and Evaluation of the Electro-Hydrostatic Actuator, PREHydrA, for Gait Restoration Exoskeleton Technology	IEEE Transactions on Medical Robotics and Bionics			10.1109/TMRB.2020.3048224			2021	2024-03-02 11:45:23	2024-03-14 16:00:44		156-165		1	3																				Robots; Force; Exoskeletons; Actuators; Springs; motion control; force control; Actuation; electro-hydraulics; Hydraulic systems; Off-topic
CCPGPBG9	journalArticle	2023	Bergmann, Lukas; Lück, Oliver; Voss, Daniel; Buschermöhle, Philipp; Liu, Lin; Leonhardt, Steffen; Ngo, Chuong	Lower Limb Exoskeleton With Compliant Actuators: Design, Modeling, and Human Torque Estimation	IEEE/ASME Transactions on Mechatronics			10.1109/TMECH.2022.3206530			2023	2024-03-02 11:45:23	2024-04-09 10:07:41		758-769		2	28																				rehabilitation robotics; Exoskeletons; Torque; Actuators; Springs; Hip; hardware design; human movement intention; serial elastic actuators (SEA); system identification; unscented Kalman filter (UKF); Elasticity; Off-topic
FT7S7FWX	conferencePaper	2018	Zhang, Fan; Yan, Tingfang; Meng, Max Q.-H.	Gait Phase Recognition Based on A Wearable Depth Camera	2018 IEEE International Conference on Information and Automation (ICIA)			10.1109/ICInfA.2018.8812542			2018	2024-03-02 11:45:23	2024-03-14 20:47:41		756-760																							Sensors; Wearable robots; Foot; Cameras; lower-limb exoskeleton; prosthesis; depth camera; Estimation error; Gait phase estimation; Phase estimation; Off-topic
[truncated: 291 more rows]
[truncated: 36 more columns]

## Sheet: Results_ACM
Key	Item Type	Publication Year	Author	Title	Publication Title	ISBN	ISSN	DOI	Url	Abstract Note	Date	Date Added	Date Modified	Access Date	Pages	Num Pages	Issue	Volume	Number Of Volumes	Journal Abbreviation	Short Title	Series	Series Number	Series Text	Series Title	Publisher	Place	Language	Rights	Type	Archive	Archive Location	Library Catalog	Call Number	Extra	Notes	File Attachments	Link Attachments	Manual Tags	Automatic Tags	Editor	Series Editor	Translator	Contributor	Attorney Agent	Book Author	Cast Member	Commenter	Composer
[truncated: 87 more rows]
[truncated: 37 more columns]

## Sheet: stage1_merge
Key	Item Type	Publication Year	Author	Title	Publication Title	ISBN	ISSN	DOI	Url	Abstract Note	Date	Date Added	Date Modified	Access Date	Pages	Num Pages	Issue	Volume	Number Of Volumes	Journal Abbreviation	Short Title	Series	Series Number	Series Text	Series Title	Publisher	Place	Language	Rights	Type	Archive	Archive Location	Library Catalog	Extra	Notes	Link Attachments	Editor	Series Editor	Book Author
[truncated: 1,006 more rows]

[truncated: 4 more sheets: stage2_titlescreen, stage3_abstracts, stage4_fulltext, stage5_final]
